# Supplementary material for: Recurrent co-domestication of PIF/Harbinger transposable element proteins in insects
Source: Mob DNA. 2022 Nov 30;13:28. doi: 10.1186/s13100-022-00282-2 (PMC9710019; doi:10.1186/s13100-022-00282-2)
Supplement: Supplementary file 5 — Additional file 5 Supplementary file 2. Protein sequences of all PIF TE transposases, domesticated or not, used in Fig. 5. [file 13100_2022_282_MOESM5_ESM.txt]

Supplementary file 2. Protein sequences of all PIF TE transposases, domesticated or not, used in Figure 3.

>Dendroctonus_PLT1
MDIEASFDMFEDELDILEIIEFGFPKRIYIRNNPLEDLDELTFFKRFRLYKTTVIELMRVLQPDLEYPNELNNSVSPVNQFLTCLRVYATGGHLSSVADFTQMDTSTVSRIVQKVSMCLVRLAPRYIKMPVAHEFRRKQTKFYNIARLPRVLGVVDGTQIRIQSPGGEDAEIFRNRKSYFSINTQVICDADLKFINLVASWPGSSHDSTIFNNSNVCTRFERGEFANGILLGDSGYPLKNFLLTPLRNPNNREQNLYNEALIRTRVTIERAIGVWKRRFPILAYGSRLKVETTLYIITATAVLHNIAREMNEPEPPQGDEISINELDYLIDIGQLQDVNINNISNNTQQQFVNYFASLQ

>Thrips_PLT1
MDIRLIALMTICVTIVSVHAVQMLVLLAVRQRFARRRALLCRELDFQRRLFLRRRRRRIVALLASKRRRKQGVKRSTSSHWWDKTVPLFSDKEWLENFRVRKGTFDWICSRVHDLLAPQPNPVIAGQALSVEKIVAIGLYKLAHVAEYLVIGNLFGVCKSTVHNCLYAFCYAVTEELGDTFIRFPDAEEAAHISRRFEEMSNIPQLIGAIDGSHIPITPPREGNSDFINRKTYHSLVLQGIVDDQYLFRDISCKMPGACHDADVLRDSTFYKNHDKLMPKGTRNVNGMDIPYMIMGDPAYPLMPWLLKNYTYDKNTTPVMDSFNVYMNKARVVVENAFGRLKARWRILGRRSDINYKFVPRVEAACCILHNICELSKETFHNRWLAALREDEREFPQPDTIPHDTENQYDAVDIRDHLMLYLSEKCEVLTSSRGRCVQQS

>Sitophilus_PLT1
MPTKKDRRKAAACYYYLAVKSRCTEKKRSHRYWVRDWIKRRENMNIMEILLKELEQEDEVCYKNFLRMSAADFRYLLDKIKFVIEKQNTHMRNSIPAAERLAITLRFLATGDSYHSLMYLFRIPVCTISRIIPEVCSAIYNVLKEEYLQVPSSEQEWLQIARQFEEKWNFPQCIGALDGKHVAIKAPKHSGSLFYNYKGTHSIVLMALADANYKFLYINVGSMGRISDGGVFNTCSLATKLENNSLNIPKPRPLPGRNKAIPFVIVADDAFAMKPYIMKPYAFRNLHGGQRVFNYRLSRARRIIENCFGIASARFRVLRKPIELEPEKVSIIVSAICVLHNFLMTRSQNLYAPNGTFDIENHENGTIQPGEWRQETKALLPLQLNRNLRGNLYTKEVQKELTKYFQEEGEVPWQYEYI
>Pararge_PLT1
MESEDSLLALTIISASLLIIHRLLKKPQRPRRWWRTELYKRREGRELLTDMNFQHISGQYKSFTRMTPTDFENLLAIVGPRISRKYSNLRAPISAQDRLAITLRFLSSGDSYTSLQYTFRVSKQSISGIIPEVCSAIIEELKENIKVPTTANAWLKISKEFEDRWNFPHCIGALDGKHVLLQAPIKSGTEFYNYKQHFSIVLFALVDADYNFLFVDVGCQGRISDGGVFKDTQLYDKIENRTLDLPESRPLSDRNVCIPYFFLGDSAFALSEYLMKPYAGIRPKGSSKRIFNYRLSRARRVVENVFGIVSSVFRVLRKPMLLQPHKAELVVMAITLLHNYLKRHSTNVYMIPGLVDREEDGNLNEGTWRQNNNNITSILPVRNIPRRSPAHLNAIRDEFADYFMNEGKVSWQDRCS
>Ischnura_PLT1
MTFIDASAGRADGFTEYLKSQKPVAVHVKCRTNYTRSSTIASFSSQIEGDVASTSKAPNTAAEWEVIAQDFQKFWNFPHCMGALDGKHINFRAARADGSTFFNYKHAHSIILMALVDANYRFLYYDVGVNGRVNDAGVFRDCSLRAALTSNRLDVPPGKPLPGRQRDTPYVIVGDDAFPLQPYLMKPYPERGLSQSQRVFNYRLSRARRVVENAFGILSNRFRIFLSPINLSVEKVEKITLACLALHNFLRTKKDTSYVCSGLVDEETADGLLIPGMWRNDPRLHNPLVRQGGNRAHNSALVIREEFTNYFNGEGQVPWQNRV
>Ctenocephalides_PLT1
MWVREWIAKREEEGVYAKLLKELEYQDVSSYENFIRMTHQDFQHLLERIAPRIRKQDTHLRKSISPSERLTLTLRFLATGDSYQSLSYLFRIPPTTISRIVPEVCDALYLELKNDYLKIPCTSEEWENEAKRFDATWNFPNCIGAIDGKHVVMKAPEDSGSLYYNYKGTLSIVLMALVNADYKFLYIEVGCNGRVSDGGVYANCSLSACLENKSLNIPEAKPLRFQSVPVPYVIVADDAFPLKTYIMKPFPFRDQPVENRVFNYRLSRARRVVENAFGLLSMRFRFLRKPVELCPQKVIKLVQAACVLHNYLIEKKSTKYVSEGTVDMEKNGRLIEGCWRDDPLPQNSFYSLQHTGARNPTCTAKQVRENFRTYFMSRAGELPWQYKYV
>Myzus_PLT1
MDALVAEVVRRRKNAISVFLLIEGLRRRNNSKKPVRLWSRSWLLRRDKHQSVLNMLFEELGPENPACFTNFTRMQEDYWNELLILDRLSVTLRYLATGNTFKDLSYSTRIAPNTISSIVRSTLAAIIQILEPRVITFPSTAEEWALVGHKFETLWNFPHCIGSLDGKHINFRPARKEGSKFRNYKGKDSIVLLALVDAEYRFLFVDIGMNGRMHDSDVFRESPLGNKIYSNALPLPSPCEVPGFNYKLPYVIVGDDAFALKPNLLKPYPSRGLTLDKRIFNYRLSRARRTVENAFGILANRWRVLLSTIPLDVGMVETITYACVLLHNYLITKKNSHQWYVPNNYRISNNSNANSHEEQLSEHQYGLEQQTGNRSSNNALEIRDKFCEYFNTAGVVPFQYGAIEMGNQ


>Ae_albopictus_PLT1
MASMVLRAVQAVRMVRAVRERQQLRREITSPSERRWWVRPSNQTRPTEGFFETAYPLMRERDPEYFFRCTRMTPQIFDMLLQRINHRLQKYSIRQPIKPACRLFLTLMYLAHGSSIFEISRLFRMGVTTVREITQEVSQVLWFELHGTFMPEVTEAKWKQYSDEFEVKWNLPHCCAAVDGKHISIHCPPNSGSLYFNYKKQHSIVLMAMCDANYNFVAVDVGAYGGNADSSVFSSSEFGSRLLQGRLGLPQAASLVDGPLMPYFIVGDAAFPLKTNLMRPYPGRNLPPLQEHFNYRLSRARRVIENAFGILVSRWRILLSPLFLHPESADNLVKATLVLHNFVKSTNEPQYNPPGYVDQIGHRGEIIVPGEWRSTTEPLNSVGNSIIQRGNNAARSAYETRDTLAQYLFENNIFCLVPLAMATFPSAPSNMH
>Culex_PLT1
MRCYALLCFSLFINYQYSNFKMDSELETVLVLLSAAVAAAVAAGQIFRPSRTRRWWVRPANQSRGEAGLFDQQYQILRQRDPEYFEKTIRMELNTFDLLLAKVEDKLKKYSQRKSIEPACRLFLTLHYLAHGDSIYTLSRTYRLGESTVHRIVREVTKVLWSELSAEFMPIPGEQEWRLFSEQFFERWNLPNCCAAVDGKHVAIQCPRNAGSQYFNYKKFHSINLMAMCDADYNFVAVDVGAYGGNSDGSVFANSAFGLKLLTNQLNLPADKPLPNSATVVPHFIVGDAAFPLKDNLMRPYPGKNLPPAKDRFNYRLSRARRVIENAFGILVARWRILLNVLFMEPDSAEYVVLACVILHNFMKKHSPAYCPPNFVDREGASGFIPGAWRESTLPLPSINAAQICNGNNSRQSAYRIRDILAEYLLQNPL
>Thrips_PLT2
MDNNDVPLETFGAALILLTLSVLVLKRRRRGGIRRWWRHPTLIEEDGEYAKLFLPYKNTSHDRFFRYTRMEVWQFDELLKLVGPRLRRFSMRKPVPPEERLAITIRYLAHGGNLITLAEAYRRGHSTVNDIVRETCDAIWEALSPIYVKTPSREDWPRISREFWELWNFPNCLGAVDGKHVEIICPPNAGSVTFNNHYSSHSTVLMAMCDAKYRFTYVDLGSYGSQSDSSIFMNSQFGRDLLEGNLDLPPEQPMPFTREPHFPHWMVADQAFPLSENILRPYPGKSLTEEQRVFNYRLSRARRCIENAFGILVGRWRLFRKRIQALPETVDSYLKAAICLHNFVITTQEEGTSQYCPPNYVDREDGQGRRIDGAWRADPQDDAPLFRPIGRIGANRAGVQIIRMRDQVAQYLVSEEGAVDWQDRIVWEGYE
>Anoplophora_PLT1
MIIRKKQLLMSCLALQLNVATLYMKWKHQKRKRWHYRRWWIRPINQRRKELGHFSTLFQELKADPELFFKYTRMDENTFYELLKIISPQLIKHSIRPFISPEERLLITLRYLATGDQVFSIALAFRLGVSTTRHIIKEVCMVITNILTSEYLKVPRTQEWKNISDGFYNNWNLPNCIGALDGKNVVIQSPRNSGSLYYNYKKSFSIVLMAACDHNYKFTIIDVGAFGSESDGGVLIKSPFGKAIYSNPQAINLPTEPELLPHSQISLPYYFVGDEAFQMSPRVMKPYPGRYLNDMKRIFNYRLSRGRRVIENSFGLLVSRWRIFRRPICSMPETVNKIITACVCLHNFLKSKNDLLHIGDRLYCPNNFVDYEDVEGNIVPGEWRDEEYNLRAVGASDAHRATTDSYRMRENLAEYFVTPDGEVPWQYTYLRRGEHGTRD

>Trachymyrmex_PLT1
MGRNKVEFAGNMDAILFAMDDDLNIDMFNNGLNIAIVNNGINIGMLNFIINDMVNPLQENEIIARRNERPKNENYFEGIIPRYTDIQFLEHFRMSRVIFEALLNVVAPLLNPEEYVDVSSSKKLLFTIWILAKQESFLATGDRFGLAKSSGHNIFKSVITILSDLMPLYVKWPDANECQISSNIFGNRSRGFQGVIGAIDGCHVPCKLPVRNPHDYYNRKGFHSIILQGVCDHRGKFIDCFIGLPGRMHDARVFRQSPLFENMSNARLRFILRQLHLIGDSAYPLVMNLMTPYKDNGHLTVSQIRYNTKLSCIHSRTERLFALLKGKFRKLKYLDISDFDLGNKMIAAACTLHNFIIDGDNLNIDDEDYLEEQNLHEIEQEGEEEIQEAVQKRRYITD
>Photinus_PLT1
MDLQAIIALLVEDRGINVAIIENVALDLAEPLNIIGNEVRERNAIPRNLNYYEETIPQYVGDLFVQHFRMSRECFEELSTVIGNNQRLQNSIIPMQKKILFTLWVLAKPESFLAAGDRFGLARSTAHGIFKDVVAVFVELLNRYITWPNNHDTAIRAFHDKSGGFPGVIGAIDGCHIQMKQPTANANDYYNRKQVHSVILQGICNNKKLFMDIYVGMPGRVHDARVLRTSPVYGRLVNNNNTIMPQNCHILGDSAYPLMENLLTPFRDNGHLNEDQIRYNVKLSTIRAVIERAFGQLKGKFRRLKYLDIAEPDFATEIITAACVLHNFTLMWGEEMHDNEAIIEGENNHQEADDNDVVADHQNGVEKRNFIVNISRH


>Dmelanogaster_DPLG1

MEDIQRFQRSLKDFDYFKDFQCFLNIKHNSRARATHIKKRNPRFNPLTDLNEHKFRLKYRYTKENLRRIIEIVRDDLEIEYFEPLKREQVPIDLQILSAIRLWGGTEHPKLTAMAHGVSLRTLAKITRRVASVLSSKASRYIRMPATLSEKERSGSAFQAIANMPQVIGALLQTTVRFQPENCAPDLDGEELLPALTSREEELHIQIVCDAAHKIRDLDIRLIDEQSMLTDTEMFGLSKIKDRFEQNEFRGRILLGNEMVRCSSSLFTPVRFPRNQSEELYNHAHAVTYASARKCLNLLMSRFGILATEIQGSHGSAKQTITALAILHNMAMEWVDPSIDTEQNISPFNSTFFNSIGRSPKSGDDNNRRQFIKTHFAC
>Musca_DPLG1
MDLETIERFQNDLDDLNAFQTFLNMDQIIRRIHCNKELAKFCAPIRTKPRRRKRRFNPLIDLREKEFQYSYRFSKDSMKRLIDMLRDDLEVEQQNNAVEVDKAHQKCQVPVEKQIMAAVRYWGRTEHPEITAQMHGVSLKTLMKISKRVAEALSYNASRYIRMPCLLAEKEKVAKGFYDIAHMPQVIGAVNHTQMKCKRNKAAAAQKHSEQNTMEHILHIQIVTDASLKIRDLDCHLAKAFDSRSPADIFAQSRIKERFEQNEFRGRLLLGDSGLKCSSYLYTPVLYGLTLAEQAFNSSLRLTYEPARKCLKLLQQRFGILNDEFQGSLATARHIVVALVLLHNMALEWKDAAIDTTNLKEFDDHHYETQINTEERSRAEFIKNHFQK

>Chilo_PLT1
MDLFENDNVLQTFRNDIDEIRNFRNIGIGLSRRTKVYNSRANPMDEFSEKDFKNRYRFSKENMKKIINILRDDLSVDNRGGSIPVELQVMAVIRYWGRHEIQEDCAEIHGMSQQTLSRICKRVAIALASKSSLYIKMPSSIIEETETIRKFQSICGFPHVIGAIDCTHIKIRKVGGDAGQYYVNRKGQYSINVQIVCNADLKICDIVSHWRGSTHDARIWRESSLKIRFEENEFKGKLIGDSGYPCTPYLFTPVLRPRTESEQNYNNRHIRTRNVIERCFGVLKQRFRILLEVMRGSYTTIKTTIVACAVLHNLAIEFKDSIDYDLTCRDADDDTENVEQSSNNAIHITRNLFIENYF
>Pieris_PLT1
MNIDEFFTDFQRDIQEIREFRRKTLRARKKYRMRFNPLNMPDDTFRQYYRFTKQNMLKIVDLLRNDLEVDLRGGGVPVELQVMAVIRYWARHGIQENCADVHGISQQTLSRLAQKVSIALCCKSSQYIKMPENSTEESSIMHQFEEISGMKNITGVLDCTHIKIQKISDNNGQSFINSQGQYSINTQIICDANLRIRDIVCRWRGSTDDAKIYNESSIKRRFEENEFVGKLIGDCAYPCTSHLLTPVLRPITEAEERYNQSFFETHNVVQQCMSVWKERFRILQDVIRGSLNTAKTTVVACAVLHNIAMQLNEPILEDTGLMKSETAMVEEPNLFVDDGNEIHRNQYIKEYFNT

>Bombyx_PLT1

MTSESSFEEFINYIFDSRVYNYPSRRYLRDADNPLEVYDDDEFRKRYRLNKDSVVHILLPLLTNNINENDRGLPLTPILRVLIALRFYATGNFQVRAxATCEKISQSVVSKTVANISKRLALKSRQFIKFPALNERVETKRKFYRIAGFPGVIGCIDCTHIPIKNPSRARGEIFRNRKGWFSINVQIICGPQMEIYDIVVRWPGSVHDSRIFNNSRCCLRFEEGDLVGILVGDSGYAQTGFMYTPVLNPQTDPEHRYNRAHLLTRNIIERVNGVLKRRFACLCRKLQNSTPNTCNIIVSCAVLHNICLMTNEPELNPEIELENVPVPNTQDSSRGSIIRSAFISRHFS

>Dmelanogaster_DPLG2

MEERAVLANIASIITKDLLIDQPSVDINSGIYPLLTFDEDDDEAEIFALMQRKRALASGRKRRNSQEPEDRKQDLKMPKLEWHHPELNLLHRYTDAQFESYLHMRKLTFLKIQQALEKTLCGIALPGYPSPPAQTMVSLALWKLSTDEHFEEIARKFRLPWALCQQVVRAFWHCISDNYESFIKWPNSLAAQRSTLQGYQRLDKLRCFRELFGIITLRRLDVFLESEHADVPVVLQLICNAERKIVDCYVELAMEYSFEDSPIGQTLALNPRTMPAGSYLIGNDVFPLKSYLMRPIEAECFRKDAMFNEMLRPAFELAEQVLDTLARRFNTLYALEARDLNEVRLIVESICAMHNICEEYEDDGLEDPGHRSFSWGGVAEGVRGSEKDSKGLQRRVELLDELVAIEPGE
>Rhagoletis_DPLG2
MESILLSNIAAIIVKDLLIDDNQTKNEPPKFTTKEFPLLSADTDDEALHFFLKQNRAKKRRKSDDIQNNTEKPVSSNLNRVSVEGDSQSTIAPYEFSKHQAPLEINLINKFNTILFEGYLHMSKITFLRIFKRLRRFLPNEHIPTAAPPQSIFSLALWKLSTDEHFEDIARKFNTTKHICQQLIRLFWRRISAQYELLIQWPSTPEKRNYNIQNFQTLHQLKKFGQLFGIVASKKLDVFLEAENEERQVVLQIICDADQKIIDSFLVLADDYSFDASPIGQTLALNVQTMPTGSYLIGNNSFPLKPYLMRPIGEPSDDEERNFNSALQPALHIGEQVLDAMAKRFNVLYALEARNIHEVRKIVDTVCALHNLCVEMEDDYSERKLKDMQFNWAKVIDEGSKKLRDEQDEQGKQKRRALMAQVLN


>Dmelanogaster_DPLG3

MDNELELINRNLNDALAKLKNSKHNNLQDVKLKMARLIRIHLKHVETTVLLLRRRTQQRTRRRFRMLRTFFMRQMMEMHSNYLHTYAMLRLKHSQVVDTESETSDVDEEPHDKIGVPCTFPSFDSHFFEHVIPELSEEDFLNTLHVTRGTFETLCKQLSPTLRTSDELTQREPAISTEKCVALALNFLASGERLSLIAERFSLPRPRTIKCLKVFCNAVMSTLGRALRQLPQNPVDCNSVAKGFQRESNMPAALVGVLGVCSIPIRSTGEAKNSILRMEYLLDDRMLFRELQLGCGLRATLGPMFSHAPNTLTAIPEFRINSRLVPAFVLAPVYQNYPLRPWLLQRYTDPTAPHEHDFNEVAEHLQELSDCALHRLMSRWSFLSQPLDISFHTASCIITAAAVLHNLLEELSEPHMLEWGNSVDVSKFRAEPLSDSVSEDAESHAALEVRDFLARTISSTEI
>Rhagoletis_DPLG3
MGTNEILEGNWEKDFVLSLDNATATSAQGIVNNSHDSIMPHSSQFQSLAIKFAHENNLKARRKLLEIYRNHLMNFKRSILINRRRWQQRLQRRQALLRSFFMQHILELETSFLELIPIPKLGSIQLRKELPKALLLTEEPVAPVYMRKFYEDVMGIKSEEDCISNFRMRKSSFEWICDQLKEVMQPSGQTSPFHKLASHEQQIAMGLYAFATGNNYGEIARMFQITSRQTIYKFMKLFAEAILKKWGKQFLTMPSTEEEYDAIGNAFYNASNMPPVVIGVLGICELTTKSVKLNSNSNEPANSTIIMQMLIDNKLCFRKVKFDSNQPSLFLEETNEISNLPPKLISEKRVSRFVVTPDTYYPLRKWLMHKYQEPAVPHEFDFNEAVDNLFVFRDKALQRLFARWRILKWNYDLNSRTIDKIALACCVLHNVLEENEEPFEKEWAKWMNLESTKFTMSTRFKPVLNVLQGRSYSWEADGAAEVREFLGRTISSTEM

>Frankliniella_PLT1

MADRNVVATLSLLMASTIQSLLVAVVRSRALRRRALFMRRVAEYCARMRRAHLMRVAAFNRERRPKRMWRRARSTDWWDRIVPGFTDEEFVENFRMRRRTYEYICDRLRHRLEPQHNPINGAQGLSVEKVVAIAIYKMASLTEYRQVGNQFGVHKSTVHNCLYAFCIAVNDELGAEHIRMPDEAEATIIANQFEAITNIPQIIGAIDGSHIPITGPETGRADFTNRKGYCSFVLQALVDCQYLFRNISIKMPGCAHDAHVFRESELFKNREELMPKGVKEVDGMRIPFFIVGDPAYPLLPWVIKNYSYDGRTTREMDSFNCHMNQGRIVVENAFGRLKARWRILLRQSEIHYTFIPQLVATCCILHNIIERNRDNFNLLWDQEIANEADIPPQPDLEAYEEENEPDGADLRHHLTRYLARNFELRRSIRWHYAGV

>Temnothorax_PLT1
MNALQYTELFKSMIQMMVIENNKRRTARLLKIIHRRQQVWKRIHLQIKRSLNLIMNVQHQMLLPPMNLAEFCFVSNRRLWMKRRSYHFWDDIVLNTYDDAQWLESFRMRKDTFNKLCDIVKRELEPKPIFLKSREPLSVQKQVAVALYKLASCAEYRVVGNIFGIHKSTVKKCLYKVVNAINNVMMADYLHMPNEFEAVEIANNFEKRSHIPQIIGCIDGSHIPILAPADGYRDYVNRKGWPSYNLQAVVDDKCRFRDICIRHPGNTHDAAVFKDSNLYKNVHTLIPQSSKNIDGMEVPYLIIGDPAYPLLPWLIKGYPGSVTPEQDSFNVHLNSARIAVEMAFGRLRGRWRILLKRLDVSHTFVPNITSACCILHNFLEYTNEHFVQQWFEHVADAEILFPQPGHVINRERNNILGSDIRQHLTTYLSQNFPLRRSMLR
>Photinus_PLT2
MNEVIIASVFPTLWQLYTSINEQLCNFFINNIVKCRKRFTQMLLLYLIGTTPSETLNLGPVLQCNRKTMWMKKRSSEWWERIVLKHFSDCDWNENFRMSKSSFLWLCDQLRNRLLPCENYVKTREPVSVEKQVAITLYFLGSCAEYRVVANAFGVHKSTVWKCVHRVVNTINSVLMDSCVNMPNSVECDDISFQYEKTTHIPNLIGAIDGTHIPILPPADGYRDFVNRKGWPSMILQAVVDHSYRFRNINCKSPGSSHDAAVFQQSVLFKQQEQLIPKKCIDINGVNVPFMIMGDPAYPLLPWLLKGYTKSARLTPEEESFNVYLNAGRVSVEIAFGRLKARWRCLLKRLDIHYSFVPQIVSACCILHNIVESRKEAYVVQWEKAVMEAEVIFPQPRINTSREREHFSGHTIRDTIKNYLASNFPLRKTWYK
>Acyrthosiphon_PLT1
MTAEMRRKKVFKMIITKRKLLKHKMLLICATTMPSTIVQDALSLTIVDQRNQCTQVRSLWMKMRSGDFWNRIVNNHFTDQDWLDNFRMRKSTFDYICTQLFSELSPNPLAFRPSLSVEKKVAIVIFKLSSCSEYRVVGNLFGVHKSTVHTCVYQVCKAINELLRPLHITMPTIEEAKFIAQCIKLRTGMEQLIGAIDGTHIPILPPKIGYRDFVNRKGWPSMVLQGYVDNNYIFRNVTIKHPGSVHDATVLKDSSLYKNNEKLIPKHYISINGKEIPLMIAGDPAYPLLPWLLIGYTGSLTPEQESFNTYHSSARICVENAFGRLKGRWRCLLKRCDINYKFMPQVISACCVLHNIVEQFKDNYHASWTMEVNEGNICYAQPSQRELSQDTINTNSKEIKEILKEHMAMNYPLRQSSFKR


>Dmelanogaster_DPLG4

MDKIKLKVIGVLRERDGGNRSGSGGLGASAGAGAGSGGVTATAGHQLASAGGAGVAQPSIGVTQDNNNEGNAPGGGGAVIEPQATGGAAGPSGGVGGAARTSVLSRPQTSKISALDLAGILNTRRRLEWTKEWLRKNQTEFLSKENLLSELQSRKDECYHLNYFLAITESQFRYLVQKLEPIISQYAPQRKKKSFSAEERLAITLKYLATGEVHSCRNYCFRASKFVINEMIANICLGFYEHLKDQYVTLPKTDDQWRSAAEEMERKHNLPHCVGNLFMRSIQLQGSGTASSSGAASSASAVGDDRKRATVIFTGIVDADNNFQYARVERAASSRPNDIYNQTSAIELIRHKMHALEEQQSAEMDRQGYYFAGDSVLPATSYLVTTRNLPKDLAVLEALEQVNAHADQTMRILCNMFPILAQPLRISDKHIREVVLGCVALYNFLRKTDDSFRRTSDSIVQQRAEQQQLAYSVDSDEIDDDCIMLATEEELRERAEFTPSVGLTTCFQPLCTQRGETPEGLAKRNWLLQLDFAQQSGNGSGIGIGIGNGNMSGNGSIVGSTDSASGSSNGSLY

>Rhagoletis_DPLG4
MARRSSTGMNDSTQQQHYFATVSLSHHKSNTEFALGRILSLMRCSFWKAKRSSEEDKPFIYSCFCLFLGEVHSCRNYCFRASKPVILKMIANICLNIYELLKDLFVSLPKTDEQWQNVANEFQRKHCMPNCAGHLAMQQIRFHSSSRAEEQIDFINKQPLIFTSIVDSNNNFLYTDIEKTQAGAIDEIYEKSTIRQMIETYEVKLPVSYEAQDGSIDQSYYFASKCGLPLKPYLLSGAADVPNDSRVNYNNIMNMVNRHTENALRMLANIFPILSQPLRIDEENGRKIILGCVALYNFLRKTDRTFYKQTEKITLKNDWVDDDCILIASEEEHGDSEELSPKVTLTSCFQNLHTQKGDSLEGAAKRDYVIKRLSEAYAKPQ


>Dsuzukii_PLT1
MDKVKFLIYNRQIRTGNLISKVAEWRHRRSMALLKARRFLVARSHRMLMQVYPAATATLSLRTSRVRRFRSRPRSNAFWLLMQEPKNENLFFENLRMSKSSFFELCELLRPHIPVQSMFLTVPVPLEKQVAICVYKLATCAEYRVIGDVFGVHKSTVHKYFHIVVKAILKLTSELISFPKLDECIQNASAFQKMCHIPNVIGAIDGTHIPVKAPKIGYMDFVNRKGWTSMVMQAVVDNNYLFRDVSMKFPGSVHDATVFKESGFLKNHSRIIPEFLKLVGNKEIHFIILGDPAYPLLPWLLKPYTGHLTPQEESFNCYLSTGRIVVENAFGRLKGRWRCLAKRIDINYKFVPYVALACATLHNFVEIRKEKFTPINEYECNQQPPDWHCNQVLESSECDPSDLREHLKEYIVSNFPLRSSSK


>Folsomia_PLT1

MPAPDRRLIAKIMILRKLRRKLKRKVRGAAIRPIFWNRVDQGDSVLMKELREDPHYHHRYFRMNMENFDQILMLISGEITGKMTHSRPISVEEKLGITLRFLATGASQISLSFSYRISPSSVSKILREVLKAIVKIFGPIHLPPPTTDQWINNEIGFRTRWNFPNCVGAVDGKHCRIQAPNFTGSTYHNYKGFFSIVLTAVVDHQYKFSAVDIGASGSQSDGGVFGRSEIGRRLENGKLGLPEAKIVGPHLQPHVIVADDAFALKPYMMKPFPGKFLTLERRIYNYRLSRARNVSENAFGMLAARWRIFHTPIVASLDLTRLVIQAAVILHNFLIDKQDMNTITADSDDGNTTGNWRETTTGDTGMISLRQQGSNNRRQEAVVVRDRFLEYFNSNEGSVSWQMSRIS

>Nasonia_PLT1

MQIEKLEKVRKCLLVQQLLLRTLINIKKLKLLKKKIILRRWWVKPHLYPDVRNLVGAYELLFNYFKLRNGEEFYEFTHMSVQNFYDLIYLVSERLQKQVCRRPPIPPEIRLAITLHYLGHGGSVSSEAMYFRVGKSTMYDIIAETCNIIQTTLLNIYVKPPDEAEWLQIAQDFEEKWNFPNCIGALDGKHIEINRPAHGGSLFHNYKNFESVNLMAVSDAHSRFIWFSVGDCGSFNDASVFAATDFSRKLFNNELNIPNSRCLTNTNIRMPFTLVGDEIFPLGHHLMKPFSRRCINSVTQRIFNYRLSRARFTIECAFGILCAKWRVLNRALNFKLKTTNNIVAACICLHNYIITRNRPHLNNMHNANNRRREDDDYAQLIQGLPRDAPAIIRNRFAEYFVSDVGSIPWQYQYI

>Frankliniella_PLT2

MAPVRSLIRNYMLFALQRSSAGCPVSREDEGVLKTLAAYNFLKRESLRLRTLVVLAKRRMKRRWWVRPIFADRKMAGAWFSLIPVMKEFDAEAYFNFLRMTPDSFDWLLELIGPVISKSCDRREVISAGERLAITLRYMASGDSQVSLSYLFRVADCTISQIVTETTAAIWYGLKGFVFEPICEDFWRRKSAKFESMWNFPMCVGAIDGKHCFVQKFPMMGSECYNYKYGNSLILLAISDAKYKFIMVDVGARGRESDGGVFARSEFGQLFLNDQLRFPPAVFNSELDCNLPYVFLGDAAFPGGTHLLKPFENRYIPPEEHVFNYRLSRARRVVENAFGILAARFRIFRTNIIASETLAQNIILASVALPNLHLIREDSIPPRQKLYLPPGYGDVYMSNGKLKKGRWRNECKQTEKSILKTLVRQEIPGADEDGEEEVREKFMELFIKRPLPWQSDELPNTF

>Frankliniella_PLT3

MDHLILRIRLIRARERRHQIRINLARIKKRTLRDTSDPFGVTEADFRQHYRLPKILARRLIDELEPYMRQPQRASAIPVHLKVLCTLHFFANGNFQKPNGRNYDLAMSQPSVSRAIDEVVNVMNRLEILQAHIKFPREEAARREVIHKNWLASRLRGVVGYVDGTHVAIKRPTEREDVFVNRKGYHSMNVQITCDSDLVILNVVAQFPGCSHDSYIWAGCSIRRRMEAIYNNGQGQLCWLLGDSGYPEEPWLHTPLVDALPNTKERVYTDLHCSARNAVERCIGVLKGRFMCLSKIRALEYHHVKVSKIVNACCVLHNICVEARLPDPDPVEDDLEDAGNEALSDDEHDEDVVREVDGGRRRVRRQLLVEGQRIRQRYLIDCQVVPEQP

>Frankliniella_PLT4

MFSKRLKKRALDFLCESDSDDDMPARRPRLIKERIPHFDDLDDVDFVRRFRLSKQSVLHVLDQIENSLEYPNFEKNQSVSPVNQLLLCLRYYATGCSQLSAGDFSGVSEPTAHRIVHRVTRAIALLYKDHIYVPYDDAEIAKTQLDFYQIAKFPRVLGAVDCTHIKIRSPGGEGAEYYRCRKGYLSLNCQAICNANMEFLDLVARWPGSVHDQTIFDACRQKALLEENHYGDVYLVGDGGYSCRKYMMTPLSEVTTPAENLYNESQIRTRNPVERLFGIWKRRFPVLALGISVNLDNTLPIIVATAVLHNILRRRGEAQPPDDHELARAALSLATVSWPLELSSCARVGRRLLFFWLRSNSASMSDFLFASVLTGEACEVPAATSWDVTGTS

>Frankliniella_PLT5

MVEAADLLIIADIFAELNGDEDEDDGIADPLIWEFVTVDVDEYLHMRDAAFRLHFRMSTGIFESLAMVIADVIGEDEIVRHNVNFPLRHILLAVLWILATPDTFRSVALRFGVSPGVLHDHYKEMIRVLANLTAETVSWPSVEERVILKEAGELRTGFPGAVMAIDGSYIPLFYAPQEEPQRFLNRKFDYAVTLQACADINLVFRDVHCGEPGSLHDSRVFRRSPLSRRLLEQNLLADDEHIIGDSAYILTDKVLRPFRNNGHLTPQQLNYNFRLSSLRSMVERAFGRLKMKWRRLFFLSAKRMDLVVQTIMASITLHNFIIFEGEIPDVELQNIQPEDNFGLEIAGDDLDDGNDFPNVRVEPDHPLLEEARLRGIEKRNHIMINLPFA


>Blattella_BPLG1

MAAAPPGVKEALLNFALTELSSSATNHVYEFLKTDLGSSRHHMLSALLVAKDFGDSGSKEEPTEQIESPKNNYESLITCTDTDFKNIFRMSRKTIQSLIRVMNKRLAVYPDAVHPMIPVEKKVLLTAWLMGNNQSYMAAAKLFEISKGTVYRIFQQICSELTILAGRYIQWPHPEECDEISKVFEIKYGFPGVIGVIDACHIEIREPECKEESDRFLNEQTGQHTVILQVVCDHKLLFRDVCAGFPGETTKSRVLVGSPLYGRLSSRTNPLIEPDKHILGNSDYPQLSTLLTPYTATASGRALTKQEIKFNGLHRTARSVVGQAFQLLKARFLRLRFIDVSRPELASRVVAAACVLHNFALLHGDEFGEEATKGKLRADFTKRKY

>Cryptotermes_BPLG1

MITMTTVMLQMAVGVEDVKEALLNFALTELSESPTNHVYTFIKSEMGAHRHHILTSLLAARDSAENKLEENTERQQTPGANYETLVTCRDSDFKTYFRMNRNTIQSLTRIIGKRLMASAEAVHPLIPVEKKVLLTAWLMGNNQSYMAAAKLFEVSKGTVYRIFHHICSELTILAGKYIQWPDPNECDEISASFENKHGFPGVIGVIGACHIEIREPEAQEEAARFKNEQTGQYTVILQAVCDDRLLFRDVCAGFPGQTSKLRVLIGSPLYTRLSSRTDPLIEPHKHILGSSDYPQLSTLLTPYSSNADGHPLSKQELKFNSLHQTARSVVEEAFEMLKKRFQRLRFIDVSRTELASKVVVAACVLHNFALMHGDEFTDEHYKNTDKKI

>Timema_PLT1

MEPIISYLEESSDECQFAMNDLIAKVEGDYNPDKRKIKACLFQKYGDKVLISENPRRKKKHNLFEKSGLQGSLTIMVLGKRLRYGNKSVSPSVPLEEKLLMTCWMLGNTSSYREASKIFNVSKAVVHHIFHHICNELTLLAEKYIRWPNPEECAIITDSFENQFGFPGVVGVIGSCSIRVREPPGNSGNDINGIVLQAVCDDKMLLLDVYTGYPGDTTPAKVLPKSPLYDRLACKNDPLIEPHKHILGNSNYPQLATLLTPYNEDGNQTHSEQELKFNRLHKMACSLIDDSFEILKKRFRRLEYIDVTRVNVANKVIVAACVLHNFAILQGDYYSPLMDSGGEVSESVGAGKVIDNKVADTRGQSGRQQTDRHKEMKWTKWSTRAGLCDKQQTGGQNENNYLEGWVGQVADMTWTNC


>Cryptotermes_BPLG2

MWQIILVITHWLLEYWNRRRKGYEKENWRLLRRRRLLMMRLLQQRRRRNVVKSCWAYPTSARFWEEIVPTYNDINFLKHFGTGRETFQCLVDELYLDLVREDTIMRPAIPVDKRIAVALTLLRTSSDFLSVAKLFGIGESTVHLILKEFSSAVCKTLYGKIVTFPSTVMEREEIVSAFNNRWHFPGCLGVLGTSHIPILSPSQSENNYFNKEGYHSIVVLGLVDHHHTFRYADVGQPGGSSDAETFFKSELYRYLSAKLIPEEFHLIAGSSFPLLHSLMTPFPFNKSKDSMQKRFDYHLHKAFTPLKVAFAHLRGRWKILLKRCDLQLDNMIDIAKTCLVLHNLCESNGDNYFDCWDQNVNDESTFSQSMHKENLTTASQGGVTKRNELAIFLY

>Coptotermes_BPLG2
MWQFIFCITHWLFHYWKKRRKRYEQENWRLLRRRRILIMRLLRQRRRRYVAKSCWAYPTTGRFWEETVPTFSDISFLKHFGTGRETFQCLVDELYLDLVRENTIMRRAIPVDKRIAVALTVLRSSGDFTSVAKLFGIGRSTGHLILKEFSSAVCKTLYDKIVTFPETVTEREEITNAFNNMWHFPGCLGALGASHIPILSPSQGGDDYWNEEGYHSIVLLGVVDHQYTFRYADVGQPGGTSDSDIFFKSELYKHLCTKLIPEEFHLIAQSSFPLLHCLMTPFSFNKSKNSMQTKFDYHLHKALTPAEVAFSHLRGRWKVLLKRCDLQLDNMVDIVKTCLVLHNLCEINGDHYFDSWNESVNEETHFPQPLHQQNLTNPSQAGIKKRNELAVILP
>Zootermopsis_BPLG2
MWQIISVITHWLFEYWNTRRKGYEEEHGRLLRRRRLLMLRLLRQRRRRNVVKSCWAYPTTGRFWEEVVPTYSDISFLKHFGIGRETFQCLVDELYVDLVRENTNMRRSIPVDKRIAVALTVLKNSDDFLSVAKHFGIGKSTVHLILKEFSSAVCKTLYDKIVTFPATVTEREEIVNAFSNTWHFPGCMGALGTSHIPILSPSLSSSSYLNKEGYHSIVLLVVVDHQYTFRYADVGQPGGMNDAEIFLKSELYNFLCREVLPEEFHLIAGSSFPLRKWLMTPFPSNESKDSMQKRYDYHLQKATTPVEIAFGHLRGRWKILFKRCDLQLDNMINIVKTCLVLHNLCESNGDHYFDSWDENVCEERKTFVQPLHVENLTDRSQEGFSKRNELAIILY


>Blattella_PLT1

MRLTKFLLRYFPPGIALEYVQRGKTKTKTLDLLNFSSRTNVEELAATIAADEPLVTSNVVPQLVESLNKLQRKLKAKSNAAAAFALSLKKSVRQDQRESGLSYGLVQWIMKEQAMFHVSGDKILTGSFDKTAKLWSAETGECYSTLWGHTAEVVTVQFNPQSLLVGTSSMDTTARLYHIATGSLLGHSEEISNCLFNFDCSLIASSSMDKTAKVWDPRTFSSLATVMGHHDEVGESLSNPFELYGDDGFKARFRFSKETVMDIIRNIGHFLLHDTRGNPLPVALQFLITLRFLATGAFYAINADTVNIHPSTLCRTLDSVLAAINSMRRRVIHFPENDELRTIKHDFAVLSRDNFPGIIGAIDCTHVRITCSNRERAVVYINRKGFYSINCQVICDAKMRIRGIVARWPGSTHDSRIFRNSTIRDCLERGEVTGHLLGDSGYPCKKYLLTPILNPRNAAERRYNRAHVLGRNVVERTFGIWKKRFPCIAFGLRTKIQKTLQIIIATAVLHNLAVERGEAYLEEDIPFDDVPVDPPGDDMAGNLWRQLVIDNYFRN

>Cryptotermes_PLT1

MSSMGIRREALRNLLRMDVRQLCEEMVEQLRRRKKRKWVLDWIRRRDQLGASARLMRELAEEDPKGYRNIMRMAEVKFEELLEMVSPLIRKKDTVMREALSAKTKLEIALRYLSAGESLKSLQYLFRVPHNTISTFLPEVLGAIFEVLQPYIKVPPSTDEWKAIQKAFECRWNFPNCCGALDGKHIQIMRPKNSASLFFNYKGTYSIILFAMVDADYCFRYIDVGRDGRSSDSTVFRNSSLNAAMEQNFLNWPTGGLFVGDDAFPIQPYLLKPYSHRWLSDEERIFNYRLSRARRVAENAFGILAARFRIFCRPINLSVETIDLVVKAACALHNWLRVTSTTYYLPQGSLDMEDPTSGEPVLGAWRQEPTAMLPVDRLYSSNNYKRDGEEVRKRYARAFMTDLAVPWQYAALRKS


>Cryptotermes_PLT2

MLIRLCLVLAWSSTGTVSSVARIRPTRSSDLKPRPLQPNYIRHSAAPSVWPCIASEPRVCCYKMDDDLYFLENPYLVRRRMQRKRRKYWVSPILIKRRILGEFHHLHEELKRNGEKFCDYYRMNMETFQYTLMAIQPSITKWSNFREVIPPEERLALTLRYLATGCSFKTLGYSFRISDVTVGRIVKETCEAIWDNLHVLHIPFPKEDEVEPIVQGFWNKWKFPNCVGCIDGKHVRIKNPRHSGSMFRNYKQFFSIVLQAVAGPDYRFLAIHVGAYGKESDGGVFSHSSLSQKLEQGALGVGRLSALPGTNIKVPYVLLGDEGYPLKTYLMRPFPMSKLGQSQTIFNKRLSKARQVVECAFGIMSSKWRLLQTSIEIEEPGDVDNIVKCICLLHNIIIEKEGEEPVASFTCQQTQSRNRYSSLGENRSVNAAYSIREQFMTFFCAEEVND


>Agambiae_APLG1

MNFTVSTCSSIAEPVLELTLRRQCTMHFSHYIRNVVPKYSDEEFLRQFRIGRKAVQMICNHLETTSAYKKLRGHGGYEAISPQTHVLSFLWFLGHDKTSYRDVATQFNLSVSCLHSVICRVADAILSMKHILMIPLSEARKTASDIAFSKKCNFSGVIGCVGGTQIKIDKPRENPERYLLTTGHYSIQLQAIIDENLRFVDVFVEYPDEPELLETVKRICGNRYCLLGNASYPCMNQLLVPYPVDEVLLTQAQKTYNDHLQTVTSQCNQIFAHLKTRFRRLHHLKGRHLSRMVDLIKVCCILHNLASVAELKQLEGDMNQLPPEPIFTYISETRAHVDIVHGQQKRDKICAKYQ

>Aalbimanus_APLG1
MSLLEIGPENREFWCDFIELYRNLPVLWAKPCEGEPKSISKNLRNRAHAILLRKYRELDPTAVPATIKNVLKQLQYLCRAAQPSQTTETRNIPTWLLQSLDFLLAEEQSDQPLSKRSTARENDSMPSIKEPGDESVEFMDPAELRNDLQLYCKSLERELRMLPEPQLQYAQTHIESIVRGGQLGILSSEWPQTDPSVEEVRSDMPEPPEGVVEECIVVHLSATDPDTVKRRKLTDAVQWRDIESSDHHSSGSARNDRESEAVGSDNDILCSQDYRDDYAIIETDNVEYQMEDSRNSFGNDEIVKSNDPTATIDDSNFIAVRLPSGLVLRRRCTAHCSNFVDSIVPEYSESEFVRQFRMGRETVRRLCDHLEQENAFKKLNGHGGYVAISVETHVLAFLWFLGQKKVSYRNVAEQFQLSLSCVHDVIWRVCDGLLNLEPTGFKQLDDTAKALSACQFGEHCSIPNVIGCVDGMQIRIDRPSENSGYYQLSKRYYTLQLQAIIDADMRFMNVFADYPGEPDLLEAVVELCGDKYCVLGNQAFPCLPQLLVPFPSDGLPLTIAQQSFNDQLAQAHTAYQKVFQRLLQRFRQLSYLKGCQLSKVVKMVKVCCLLHNLAVPEELDLFEDDPSENSYVQTTPFFTRSSVSSTINVQRGQQKRKAICAEL
>Temnothorax_PLT2
MAMILNDLFFESSDDEENNMFPFQPIVRYDDDDFYELHMLHPIFGLVQRIEHVKINNYIEHIVHNYNNVDFLMHFRLSRRAAYQLIDQFTVSEIFTSIQERIQNNKISAEKHILCYLWFVGHQTGSYRDVADRFGITISALHTVITRVTDFILALAHHIIKYPTDLEKEQTSNFYLQRKGFPNIIGAIDGSHIKIDKPAEDPDSYINRKQYFSIHLQGTVNHDMKFIDVFIGYPGSVHDARVFKNSTLYNDLHNICGDNYYLLGDSAYPCLKQLIVPYKDNGHLTRAQRSFNQKLSSCRVVIENAFGCLKQRFRQLYHFKLRDIPRMVRVIHACCVLHNIANVQDLHYFEPQLNEEYPDIELQNRPIVMIDNAREYEDDVRGTHVRDEICNLLSR
>Rhagoletis_PLT1
MELLPSGAVAEDGVNQGEILNITVGGVGANEKKKLIVTAISMLMQSSSSESDDEEERIIIEKLRSDDILVLLKQRSRRNSVQNFLELTVPTYTEEEFRTHFRISINLFESLAHRFSLSELYQNLRADKRLSPRTHLLVFLWFAGHEACSYRDLGDRFNLCLSSVCHVINRVTKFISSLSPDVIKWPTAEQKGESSNFFNRKCYFSKAIGCIDGTHIRIDPPKRSKDDYINRKGIMSICLQAVCNEKRKFINIFVGYPGSSHDSWVFQNSTLYDNLPSYCGDYYLLGDSAYPCNKYVITPYRDNGHLTNAQKYFNIKLSSGRIAIEHSFGLLKQRFRQLYYCKLRGMEKLCHFVRACCVLHNIVDEDDLNFIAGISEETSDDLTSYGEVARGNLVRDPICQEIQLRHPNP
>Callosobruchus_PLT1
MANSNAIIVLALQAMNSSEDSGDEDGEDKHYNEFLSCVADVNDDGVDFSQVVQIVEQEPIVKIKKYVDLIVPAYSDETFTSHFRLRRSIAGQLAKTFQESENFQSLLGHGGFEAVSPEKHILAYLWFVGHNSSFRDISDRFDLSLSGAQSVVTRITNFIISIGSQFIHVPTYEEKESTKMHYLREKQVPGVLGSIDGSHIRIDKPNVDSDTYVNRKRYFSIHLQGVVNEKRKFLDVVIGWPGSVHDARVFKNSNTKDLIANMCNAGEYVLGDSAYPCLSYLITPYKDYGNLTRAQKQFNTALSSCRVSVEHAFGILKQRFRILYFMRLHSLKKMIKIIHACCILHNIADLEDIRLFEESEEDDFPDNMVSEELAANVAQNEGVIDNPQGADVRDELCRQLASRYERTTI


>Adarlingi_APLG2

MEDDEEMKRIAIQTTFSAYAAKQVELAKQYETNRKKRCKIFLQRLRYQLKRNGEQHQKEWSEILQEQLLDSVPTRKFWKLNRSDQWYRNLFEGEEDNADQLFENFRLDRPTYDMLVEALNPDMAPHPLLISQSCSTEKKVAVALYKLISGSDYASVGDQFGVHKATVKNCLFQFCKALVKNFMDAEIALPLTDEAMEISSAFEEKCDLPMVMGALGLLHIPITPSGAESKNYLNSKKWASITLQAVVDHNHLFRHITCGHTGCTEESAVLTDSGLYQHFENAEMPAQMINGNPVQGYIVTEPTYPLLPWLIHDYTPLNNPITTEEQTFNDHLAKAKAAVDQAFTRLRARFGILQRKIDIDINFVPQILLTCCILHNILEKRKMKFEDEWIEQMTAADQKYPQPDGSIVTNYTTSVEGETVRDQLKDHVQSKYMLFRSIDYSQVYFINDPNH

>Aarabiensis_APLG2
MDNAHKRQVVENLFLTFATKQAELFKQYDANRKKRSKIFLQRLRYQLKRNGENHRKEWSSKLEAELLESIPTRKIWKLSRNDKWFRELFEQEDNEDDLLRYFRMGRAMYDTLVAMLRQDLAPHPLLAAQSCSAEKKVGIGLYKLTTGADYTTIGNMFGVHKATVKNCVHQFCKSMVKNYMDSEIYLPDQEEMAEISKSFEDKSDIPLVIGAMGRLHVPITPSLADSKNYINGRKWPSLILQAVVDNNHCFRHITCGHVGATEDSVVLGDSGLYQHFDGADLPSQNINGNTVKSFIVSDTVYPLLPWLQHGYMTPTTTEEETFNEHLNKARVAVDEAFDRLRARFRILQRKIDIDINFVPQILLTCCILHNFLEKNKTPFLEAWSEALQESNQRYPQPDGSASLNYTTTVEGETIRDVLKEHLHSKYVLFRTIEYNQVYFIGEGNN

>Adarlingi_APLG2b
MHKVALVSPMSSLKQFQREYGALLDELIREQAELCERFESLRRRRHIIFFKRLRYKIKCKLERHREEWVEMLRKTLHENVPTRPIGRPARDDSWYRSQFEAGDDATLLATIRMDRRTYLYLVDVLRGDLTPQSQQILAPRETVSVEKRCAIGLYKLASGENFSQLGKRFGVHKLAAADSFYRFCSTIVTRLRRNVIRLPSEQEALKLAVRFEKNTCLPRVMALIGMMHFPITNAPTNSYINNDGWASMLLQAVVDHSGLIRFATSNHAGSTDAYTVLDESEVNNHFNHSELPTEFYIGTDDQAAVKPFLIGGSEYPLLPHLITRYSAPESREELLFNKHLDAALGAFDVTMQRLMARWNILHRGMDFDPVTVPRTIVCCCILHNILERRSISFDTNWITRKRYDIQPTAKPPEQLVAQPDGEVIRDWAKRRLAIRLAKSEAEAKKPPYRTIQQRVQLPK
>Aalbimanus_APLG2b
MYKVALVSSMSVKQFRREYGALLDDLTREQTELCERFESLRRRRHIIFYKRLRYKIKCKLERHREEWIEMLRKTLHENVPSQTVGRPVRDDSWYRSRFLDGDDATLLATIRMDRRTYLYLVDVVRGDSTPQSQEILAPRETVTVEKRCAIGLYKMASGESFSQLGARFGVHKLTAANSFYRFCSTIVTRLRRNVIRLPAEQEALKLAVRFEKNTGLPRVMGLIGMMHFPIANAPNNSYINGDGWASMILQAVIDHSGLIRFATSNHAGSKDAYTVLEESEVNNHFNHSELPTEFYIGPDDQAAVKPFLIGGREYPLLPHLITRYPAPESREELLFNKHLDAALGAFDVTMRRLMARWNILRRRMDFDPLTVPRTIVCCCILHNILERRSIPFEMHWITRDRYDIQPTVKPPERVVAQPDAEVIRDWAKRRLVIRLSKDEAKKAPYRTAQQRIYLRK


>Pararge_LPLG1

MAHKALLALLGDTLSSKSDSSGSSSWSDLSSIRSEFSEDDDDEDRLFFPLMQYLIRLKRKRVDDYLHIIESWTDVEFRNRLGLSRKIAYSLIDDLEKSGCIANHKFGLKPLEPRLCFYIFLSFIANTEPLTPIATRFDISISSTFRVIRRIVAWILTKMDEAIKWPQDISDYRTICDSFHSKTGISNILGVIDCTHVKIEKPKNAREYCNPKGYYSIVLQATIDANLRFTNIYCGEPGSTSCARILRKSPIYHTASQDQSVLFPLNTFLVGHSGYPSLTWLVPPFRENKRLTLPQREFNTLHAATRKLSDKAFNLLKSRFKRVKLFTVYRNVAFITDTIVAACILHNYCIEESIFLELNAGA
>Bombyx_LPLG1
MIKNNQIIWLAETNNFLISTDDSDTDSFSHVSNVEGNSSEIEWPDDEDDEIFFPPMQYFIRLRRRRVDDYMHIIDSWTDAEFKNRMRLSRKTAFRLIGELDKSGFIASHKFGLKPLESKLCFYIFLTFISNTEPLTPIATRFDISISSTFRVIRKVASWILTKLNDAIRWPQDFNEIQYICDNFHLKTGISNILGVIDRTHIRIEKPKNAREYCNPKGHFSIILQATIDSQLRFTNIFCGEPGSSNCTRALKKSPLYHTATHDRNSLFPHNTFLIGHSGYPSLPWLVPPFRENKRLTPQQREFNALHASARKLGDRAFILLKARFRRIKLFTVYRNIAFITDMIVAACILHNYCLNENDHLEVNHD
>Trachymyrmex_PLT1
MNTQETTAISLLMENVINTSTSTEQENLSTSETDWNNSSHSTSNTSSSSEENDDIFFPLMKYLISGRKRHRVEHYLHVVDNWTDLEFKEHLRINRIIAIRLIDELHDSGYIPSHSFGVKPIEAKLCFLVFLWHLANTEPLRTISDRFDISISSVFRVIRRVTAWILTKLDDVIKWPEGQYAAYVCQEFYAKRGIPNVIGTIDCTHIKIEKPNVENARDYCNRKRYFSVNLQAVVDSNMKFTNIYCGQPGSLHDARVLRKSPLYNSANEDREVIFPNGKFIIGDSAYPSLQWLVPPFRDNGHLTPLETEFNFIHSSTRMIVERAFGYLKGRFRRIKFFSEYRDLPFVTNTIVAACILHNLCLDYNDENFNYDNVEIEELDNINMNDDLDENINCELQVDRRM
>Ischnura_PLT2
MENQLVLDYVMQPMSSSSSSSGDEWENMSSSSSDENEGEADHDAIFPLFELLLRGRRKVRVHNFLATAHGYDDEQFRSHFRLRRITAYRLIDDLQASGSIPHHPDGMAKISSELSFLLTLWYLSNTEPLRTIADRFDISISSSFRVIRRVVDWLNSIINDQIKWPRGNRIAAVEQGFEDLRGIRGCIGAIDGTHIAIKKPLENAMDYCNRKKFFSIILQGIVDNNMRFTNVVCGEPGSLHDARVLRRSEVFRFAEEEVEELFPGDKFIIGDSAYPSLQWLVPPFKDNGALSPQHLEFNFLHSSTRMVVEKAFGLLKGRFRRLKYLEISNIQMMTKIVLSCCVLHNICLEEGEDEDFMIDEEDAGMNIEGHADGHAEGINPLQVDRRMNLFRQMFPQ


>Papilio_LPLG2

MADKPPEEGYISVVDDEPEIFELLKWDSSQTHKQHETNTLEKAKTPEKKLSKAKEDVDPFDLSDPAFIETYRLSKDLARGLCEELKPVMPDSTKSIEFSVECKVMAALTFFASGKYQKSLAGKTDPSITQYFVSTAVMQVTEAMNHPSIVKKYIHFPHLRNERDIIKTSFYMKYGMPNVVGCIDCTHVPISRPEEDHKRHFNKSFHSKKVQIICDSDLNIISVEGKLGGSYSHDAILNQHAVRIDLESLNNSGEQCWLVGSAHYSQKPYLMTPIPKITKKSPVSPEKYYTNMHSQTQQVVTDTIKHLKSRWKCLQATCNKQFDPQTVTKLIVACCVLHNIANRRGLPVVPMTPAEERLEAMKQKVANTPISRKRVEDPIGVQARTMLLDRLWNERRIAPESCNNGPKKRQKKDKVVVETMPPVMPHPQMMQPQMQHDDPSKRPRIVMNNPTYSFGMAPGWGHYPQH
>Bombyx_LPLG2
MAEKPPEEVYVSVVDEEPEIFELLKWDSSHTQKPQEPRPVEKVPTLEKRSSKPQDCYPFDLDDTVFIDTYRLSKNLVRNLCEELKPVMPDSTKFVEFSIENKVLATLSFYATGKYQRTAKMDSSINQYFATTAVKQVTEALNDPAIVKKYIHFPHLRNERDVIKTRFYMKYGIPNVVGCVDCTHVPIARPEDDQKLHHNKSYHSKKVQIICDSDCNILSVDSTAGGAMSHDAILQRHAVKNDLDSLNRSGENCWLIGGPHYTQKIYLMVPIPKITKKSPVSPEKYYSTMHSQAHSAVLETIKQLKSRWKCLQATCNKQLDPPSVAQLIVACCVLHNICGQYCVPAVQMAPAEERLEAMKQKVANGPVPRKQIEDHDGMQIRTRLVERLWNERRVAPESGTKKRKKNATVACPQPPPQPAPPHHHHHAPPHYQHLHDEANKRPRVISMGYGLNVQPGWEHYPQH


>Dpseudoobscura_DPLG5

MAREIQLIHDILKIAQVAADLEDRDKAEDLPWKENARRKGHAPIRTIPKACTFTDDTSLRALHGMTWTAFGKLLKQLRGRLDRKNPTLLPAETRLQMALRYLTTGDSFSTLAGIYRVGKSSIKYIVEEVIKAIVKELKGVCLQTPQTEEEWLDVAKQFEELWNFPHCLGSLDGHHIAFRSKTVKDDSYTNYRQFQSIIMLALVDAHHRFLYVDASSPGGATDAFTDSTLYNGLESNLLNIPHEKPLLGLNEELPHVVLADKGFELQPWLMKQHEIPSTIEKKIFNYRLNRAHRVVVNALGIMSNSFRALQTEIKLEASMVEKLVIATSILHNFLVREEPEYLKGLEKEDTDLVTLIPGEWRKNSLFMELAPHGAPIQLDGSENVACSIRDGFTMYVNASGAVPWQMDAVNPM
>Dkikkawai_DPLG5
MEKDIKTVLDILRLAKSVMDLCEKDKRRRRQQLSAFQCPLRELLLGDEETFRAFHSMSTLSFRKLLRILRARLERQDSQITGSVPAEVRLHMTFRFLATGESFATLAGIFQLPKKRIKDIVAETLSSIVKRLKRTFLEIPRTEEQWLSIARDFQEIWNFPHCLGAVDGHHIAFRSKTITDASYSNYRQFNSIIMLALVDAQHRFLYVDASSKGGAEDAFTDSPLFDAMESNWLNIPPESNLPGLEEELPHVILADQGFHLQPWLMKPYETSEALTMVKKVFNYRLNRAHRVVGNALDIMSNRFRAIQTELELEEVLQITNLVKATSILHNFLISEEREEYLHGLETEDIDFMALIPGDWRANTFLMGLAPLSDRLDDCENVARSVRDGFTTYFSSTGAVPWQLEAVQESGK

>Photinus_PLT3
MEMENLIKCQISVLSIIFALKRRQLKNRRNQKARRLWSRRWLQRRDEGYGMSSMIFNELKCEDPVSFQNYTRMSVSVFEKLLHAVEPIITKQDTVLRESISVRTRLLLTLRYLATGERYINLHYSFRISVPAISHIIPETINAIYAVLKDEYLRMPNSPEQWRIISDGFYKLWNFPNCLGALDGKHISFRPRKEDGSLYFNYKGFNSIVLLALVDSEYNFMYVDVGCNGRVSDGGVFANSTLCSAIENATLNFPEENVLPNSHRKAPYVILSDEAFKLTNRMIKPYGQRSSTWEKVFNYRLSRARRVVENAFGILANKFQILQREINLSVDKVQNLTLTCCVLHNFIKKNEGKVYLRGIDIEDTENITLREGNWRLEVFTTGLETHRSNRSANVPMAIRDTFSNYFNEEGFVSWQWEAVKKFNF
>Dwillistonii_DPLT2

MSAQKSRVAAVAVLAILMKRKKVRRLESAKKRKCVKELISKRYEKGVHQNLLKELQNGDETYYHNFFHAVSDFNFLLEKVKHNITKQDTVMRPAIPPNERLALTLRFLATGDSYHSLMYLFRIPVSTVAVIVPECCRAVYECLKREYLKPNSTNEWLKISSDFESIWNFPHCIGALDGKHVVMKAPPNSGSTYFNYKGTHSVVLMVLADANYKIIYFDVGGKGRISDGRIFNASSLSYELQNEQLNVPGEQPLPGRELKVPYVLVADDAFALKRYIMKPYPFRNQPAPNRVFNYRLSRARRVVENVFGIMANRFRVLRKPLELGPEKTIDVVSAICALHNWLMAKKESKQKYAPNGTFDNEADGEVVPGTWRNGLTLEGNCIPLQRNTQNSTEAKDIHYVKNLNIFLFRLMVKCHGNINIYKSNYSDIFNKLYYLPNVEFYNYFRRHF


>Solenopsis_PLT1
MNEMDEVDAIIATVIHRRKITLTLFLVIERLRRQRNQHRRRLWSRQWLQRRETHNSVLTMLFEEFGPEDPRSFQNFTRMQEEVMEELLNLLIPYIEKKNTVMREAISPRMRLSATLRYLATGNSFQDLAYSTRIAPNTLSQIISETLQAIIIVLDKKVIPFPSKPEEWKIVANRFETMWQFPHCVGAVDGKHILFRPPRSDGSKYRNYKGKDSIILLAVVDANYKFIFVDVGKNGSSHDSVVFRESLLGVKLKENTLNLPPPKTLLNFNFKMPYVIVGDDAFSLHTNLMKPYPDRSLTENRRIFNYRLSRARRIVENAFGILANRFRVLLNPIPLSVEKVETTTYACVLLHNFLLSKNVQRYIPSEYRSENSKTPESGLRSVNQQRGNRSSVVAREIRNMFTEYFNTTGAVPWQYSAIEKGN


>Dvirilis_DPLG6

MDIKELHWLQQVVPLAYRALEVLAKWPKKRPWPSPLTEQGEETKSPPSKRRRTVVHAERSSNRKIWVKQENLSRDIDGLFATTFHTAHNQDEFRLRTGMTLQVFDMLFSLVGEQLNKNSIRRPIPPECRLFLTLVYLSNAERVLDLSKAFKMGSSTVRCIVQETSEVLWNTLAPAFLPQPNVEDWSNIVAGYQATWQVPHCLGAVDAKLLDISYKSENDMILLASCDANLNFTCLDIATVTDAVNNQLHWHQDFGAALLSQQLGDLLPAEPLPEAEQKTNFIYTFIAGASFPMLEHLVTPYVTQRLDQDQLHFNQHLSRALAGSIDKAFSVLMSRWRVLSLPLRQSPTNAEKIIRAAVVLHNFVKLHDETYCPASFLEEVPICPAKHKVPNEWLCSLPQPPVKCNATIQLRESMKKIAGCKLESKIVEALVDCVEWTAQ
>Scaptodrosophila_DPLG6
MELAELRWLQKIVPLLYSALQNLEQLPSETRRIKRLCRRVLSPPPPPETSHKQPQRSARKRKIANRQPQNNRKIWVKKENQSRDADGLFATTFERIYQHNHDEFKNRTRMTPQVFDMLFCLVGEQLNKNSIRTPIAPECRLFLTLIYLANAESVLELSKAFKMGPSTVRAIVQETCDLLWNILAPAFLPQPNEQAYTNIAENYEQMWHVPHCLGAVDCKLVDLSYRGQKEIVLLASCDTNLAFTSIDIATVEANKLTWQQDFATQLFNHQLSDLMPAEPLDETDIANAAYTYIADASFPMRENLITSYTGGNLNRDQVQFNKLLSQALEGSIGKAFDVLFSRWSVLTKPLPMSPTNAVKIVKAVVVLHNFVQQHDEAYCPPDFVEKVPSCDLKSKVPSILLSHVTPLSRMNTIWQLRDRLKVWMNAKSDTLQSLINSVVWTD


>Ae_aegypti_PLT1
MASNILRAVEAIRTIQQLRTIRDIQNGNIKKDRRWWIRPSNLNRATEGFFETAYQLMRERDPEYFFRCTRMSSYTFDLLLSKIKHRLEKFSIRTPISPECRLFVTLVYLSGGSSIFYVSRLFRLGVTTVREITQEVTQVLWEELKHDYLPEVDGQQWQRYSAEFESRWNLPHCCAAVDGKHVTITCPPNSGSMYYNYKKQYSIVLMAMCDANYNFVGVDIGAYGGNADGSVFAQSAFGYRLLHGELELPQPSALPNGDVLPYFIVGDAAFPLKSNLMRPYPGRNLEILQENFNYRLSRARRTIENAFGVLVARWRILLSPLQLQPDAAENIVKASVVLHNFVKRHNANQYAPPSFVDHIGQEGEIIVPGEWRSQVDPLVGIDSDFVQRGNNAARNAYQARDVLAKYLLETRFR
>Cyphomyrmex_PLT1
MRRKKKNKYWINRRWWVRPINVKRSEYGDFATLFAELKEDADLFFRYTRMNVDIFNELLQMIRPYLQKTSLRTPICPEQRLAITLRYLATGDQVLSVALAYRVGESTAHKIIKETCEVLAKVLMPLYMKAPSEDEWKHISKDFLAEWNLPNCIGAIDGKHITLQAPRNSGSMYFNYKKTFSIVLMAACDSKYKFTMFDVGAFGSESDGGILSRSIFGKALYESSLNFPKRKVRLPGSEEKTYLYFVGDEAFQMTVNMMRPYPGRNLNEQKKIFNYRLSRARRTIENTFGILVSRWRIFRKPICSSPDVAVKFVVAAMCLHNFLKTKNDEKSPHHQRYCPSQYVDRETNEGNVISGEWRDQLEINNLRNLTTSAHRAAREAYEMRDMLSSYFLTPT


>Dpseudoobscura_DPLG7A

MNVRKTFLNLNFFLDDGVEANLLHQAAQLVSLEGTLTQHVAVKETVKEEAEEEDEQENKDSVRKMDDQFKERFRMQRSTFETLLQVVGRAIAGAEQYQPIASVSLPEKLLYTLMLLGGGISFRDAGEIYSISKSSGHEIFKWVTSAFSALMPCYVQWPKYGAAGVGSSSISKLPGVLGVIEECRIPLKLPIRIDDDNPKQYPALTLQAVCDAQSRFLDVYVDAPNDDQHCILLASPLFEKLIHTQTPLMAEHRHIVGDKTYPLLLNLMTPYVGELTPCHAQYNLAIRLWNAPAERALATLISRFKRLDSLDVSSLELGTTVISAACMLHNFILDSGVEGMEDDILAFDMLPENHKKIPYDEHGLLDLENIMAVEEKRDRLISGFINNT

>Scaptodrosophila_DPLG7
MDTGQAFVLSFFLDEGLEPNLLAEASQLGITKSLLERRADAAQHEDVNGTDFECVTKDIPVPMLRNQDDQFKEQFRMQRSTFQVLLQATGKAVAGSNEPISHVSLPEKLLYTLRLLSGKVSFREVGEIFAIPKSSGYEIFKWVVSIFNTLLPNYIKWPIFTNSTNGISSLPNVVGVIEEFRIPLKLPIRVANTSERQCHALALQVVSDARSRFLDVHIDVPNDLQCILMKSPLFERLIDTDQDQPLMSEQQHLVGEMSYPLLLNLMTPFPDYGDLTPCHMSYNLAVHLWNAPVERAFASLLSRFQRLQSLDITTLDLACVVVSAACMLHNFILDCGEPLEDITVDFEAMPKSQINMVFEENGQQYWEHTLAAEKKRESLVAGFLRSQ
>Temnothorax_PLT3
MDPLNVFLQFVADDGLNMNIVGNIIDNLIQPLPEIDNLIHAQRQEAKTRNAEYFELTIPTYTDDQFREHFRMTRITFEVLLNVVGNHIQNDQLNINIPLNKKLLFTIWLLSKPESFLAVGDRFDIPTSTGYGIFKSIISTLAELMPQYVQWPNAAQQAISSQIFEERSRGIQNVVGAIDGCHIPIKQPVRNANDYFNRKQFHSIILQGVCDHSARFIDVFIGMPGRMHDARVFRNSRLFQMLTDRENPILLQRQHLIGDCAYPLMLNLMTPFRDNGHLPAAHIRYNVRLSSIRSIIERAFGLLKVKFRRLKYLDISDPGFGNTIIAATCMLHNFIIDNGEIEDYNERMNDNDDAPVIDVHEQNEVQDRFGMQEAIEKRNAIVADL


>Dyakuba_DPLT1

MDSDEEFFASSATINFILKKNTGVHPLNTNRNEKGEFHNLYNDLRNYPDRFFNYTRMSISTFDYILNKINSRLMKNWPNFVIHPILPCQKLIITLRFLATGASFASLAYSFKIGRTTVSVVVKETVIALWEELQPLHMPQPTKEIISQTADKFWNLWNFPNCAGAIDGKHIRIKCPADSGSMFYNYKKYFSIVLQAVADANCKFIAIEVGGYGKQSDGGTFNASQLYMMLKARQFLPPDSCLPGTNTKMPYVFIGDEAYPLLGNLLRPYSRRDINANNEYFNSRLSRARRCIECAFGIITSKWRLLWKPIETDPSFVDIIVKSICILHNTIIDLEGPYDIDMETQNFHIDTETHNDETFNHVNLRTGQLIRNAFRDFVCTHRNTE

>Dpersimilis_DPLT1

MLSSRVRKLLLCENVQMKKLLNERKIRREIWVHEIFRNRPVLGEFHHTYEQLRRFPIKFAEYARMQVETFDYILNKIESRIQKQQTFLREPIGPKERLFVTLRYLSTGISMRALAFSFRIAESTLRKIIPETCSAVWEELNSTHMIPPDCTEYKKIAHDFYEKSSFPNCIGAIDGKHSRIKCPKNSGSDYFNYKKFFSMVLQGVADSNCKFIFIELGFKGSQSDGEIFAASRLQQAIIRNELDIPSEEVLPNSDIKAPFVFIGDEAYPLTKYLMRPYPRRSLTEPRSVFNERLSSARRCVECAFGILTEKWRLMKREIDATPKTAIILIKAMCLLHNIIIDVENICDYFYTFEGENSTYNSNKDLSKNNNRSKNEAKEIRESLLSFFLNKT

>Ae_aegypti_PLT2
MDSDDEYFMSDEVRQYFFGGFREYGVHPVNQKRNIFGEYHHLYPDLLGFPQKFRDYTRMEIETFEYILSKIQVRLTKQWTNFVKQPITPREKLIITLRYLATGISFNALSYTFRIGRSTAAEIVKETCLAVWDKLHELHMPQPTEELFKNVAKDYWEMWNFPNCIGSIDGKHIRIKSPPNTGTMFFNYKKFFSIVLQAVADAKCKFIAIEVGSYGKQSDGGIFKSSTLFKLMESGELDIPPDCHLPGTNISVPHVLVADEAYPLLPHILRPYARRDCSPDEEYFNARFSRARKSVECSFGAINSKWRLLWKPIETEVQTAETITKAICILHNVIIDMEGYEEVMKEGEEFLENAEKPKKTNFHHSYRRTGMQVRDKFRDFICNNRL

>Ae_albopictus_PLT2
MLDLFMVILLYRLYKQYQSSGGDRRWWVHPLLEDRPEKGFFAANYEKMRQHPERFFKQTRMDPETFDVLLEKISSRLQKYSLRPSLSPTFRLFLTLSYLSHGTAFPFLAASYKIGESTARKIIQEVCGLLWQTLKSDYLPELTVQDWADKAAEFYSLWDLPNCCGAVDGKHVYLQCPPNSGSQFFNYKGTFSINLMAVSDACSNFIAVDVGAYGGNSDGGVFAESTFGKRLYSGQLGLPQAACLPGATLEIPHYLVGDAAFPLKPYLMRPFPGRLLPAIRENFNKRLSRARRIVENAFGILVARWRILRNTLTMEPAQAERIVLACVVLHNFLKKECSSRYCPPGYADVIGPEGEIIIQGEWRKDSSPLPSCSNKIGNNSAAKAFEVRDYLSEYLFTHPVKAKPEGITINH
>Astephensi_PLT2a
MDSDTEQKILRSTSLALRYLLLQKQRRNEVNSIFKDRKLNGQYYVLFPKLQQDEQKFFEYMRMSKRTFDYILGKIEHLITKQPTHVPYISPEERLMVTLRFLSTGIPFKSLSFSFCMAHNTIGNIIYETCDAIWNTLNSEFIPLPTTSAFERVEKEFLDQWNFPNCLGAIDGKHVRIKAPAKSGTQYFNYKKYFSLHLQGVADANCKFICVDIGEYGSRCDSGVFNSSTLYELIRSNRLNIPAPKPLPGTTRSLPYVFIGDQGYPLKNFLLRPYPDNNADAAKLHFNERLSIARRCVECAFGILVAKWRFLKTELQITPDHATVLVKAACLLHNLCIDFRETVTTPGDSNSGSVNCNSNARYRANNHASREATEIRDSFKDYFCSRHE


>Dpersimilis_DPLT3

MERPCFDILVNRLEVLRKKDTNCRAAIPLEKRIAIALYTLGSSSEYRTVGRLFGVAPNSVCNILHEFCRALIDEFSKEYMSPNYLTSDKIDECVKGFEAIGFPQCLGAIDGCHIEIKPPAAEAVDHHNYKGWYSTVLFALVDYRYRFTYVNIGSAGRCNDSMIYQKSSLAKHIEASALLQEKAKEISGVNVPVMLIGDSAFRFSKKLMKPYPFSTVASLEQRTFNYNLSKARRVVENAFGHLKARFRIIGKGLDSHHKNNSAIIMSCCILHNILNDEIGSLQQMSSANSPIPATVLLTLISQQNRYDLQSQNIV

>Rhagoletis_PLT2
MENTKVEFFFLNLLEYLKKRRNNLYRSLLSSHEELLINIARQRRTTIRKICTMQREVPLNFFTVSTPRFREIHRRPRAGESYWWTLKQPGNEHLYFESFRMRSASFLVLCEKLRPHLQSSEISVTAPLPTEVQVAICLYKLASCSEYRVVGDVFGVHKSTVHKYFHIVVEAILRLQLDFLKFPQLDEAVMIARGFQKICKIPNIIGAIDGTHIPVLPPSEGYLDYVNRKGWPSIVMQAVVDHKYMFRDISVKLPGSAHDATVFKESGLFRNSAQLIPQYSTTIEGIEIPLMLVGDPAYPLLPWLIKPFTGNLSPEEESFNCNLSSGRIVVENAFGRLKGRWRCLSKRIDVDPGFVPSVVLACAILHNFAEQQKEIFLDSWAQNVENDVEFQQPRDQYSFEIISEGNIDPKCVRNNLKNYLARTYPLRKSHI


>Dpseudoobscura_DPLT4

MPFIFSIACFEAKRLQKLRDLRRSRHLRCNTCVFNMSDERFVKSFRIDKKTFKMILEKVQPHLGVTRKLSPSTQLASVMRYLATGCYQWAVAKDHHINIGRSTFGKILHKLIPLMDRLLCVEFISLQMNNHQLQQSYEYFYRNFKLPRIGACVDGTHIRILKPVQNHFVFYNRKGFYSMNAMVVCNYNMEIIAIDATHPGSCHDSFIWNHSPAREYLSTTINGFVLADSGYALESFVLTPYRSAEIATYQHRFNIKHTGARNIIERTIGVLKSRFRCLQRTLNYPPIFCCQIINVCCALHNICRRRNVLIEEDVRFDDPLDTENEFDDTENNGSSIRDEIAQAIPY

>Aarabiensis_PLT3c
MIFSHFVSDDSSSEEEPMVDLAKQRRLLRSVFDPLQLSNQAFKKNFRVSKEIFVDILAEIEPKFPPVKGKGLKPNEMLAAALRFLAEGSYQNGTGNDYKIAIAQPTFSVAFAKCLNIIEETLGNKWISLAMEPDEQQDARRYFYSKSGIPGVVMCVDGTHIKIIAPVDDYDQHFNRKGYYSLNAMIICDHLMKIRYVNAKFGGANHDSHIWNVSGMDNFFETKHRRGETAFNLLGDAGYPSKPWLITPKRNPAPNTPEAAFNKNHSLGREIVERTIGLLKNRFRCLLGARQLHYTPVKATQITNVCCILHNMCIAYGLEEPSSDE


>Tribolium_PLT1

MSDVSLTTTSSSDDSSEDEVRMERIPRRYRGIRDRRNPYEIFDEEEFKMRFRFSKATILWLHELIGHDLEPTTRRRKSISAINKILITMRYLATGSFQQLVGDTVAVHKSTVCVVIKSVIQKIAQLKPQFIKMPNREELHNVQLKFYRKRRMPRVIGAIDCSHVRIESPGGPNAEIFRNRKGFFSINVQAVCDADLQIRNIVARWPGSVHDSTIFNDSSLCAHLERGEYENGFLLGDSGYACRPFLLTPVLNPRTAAEEAYNLSHRTTRNAIERCFGVLKRRFPCLSLGLRTKMNTTLATIVACAVLHNIAIFTNDNEPPRDPDVEVPQELEIEPVHRNNNINENTAARTALIRTHFH


>Thrips_PLT3
MDAYNEERERQIHLLKMRRRNLRDTSDPFNVTYETFTKSYRLSQDLVFSLIELIQPFIARRNSPLAVPLELKVLAVLSFYATGSYQRPTGCHFDCTIGQTTVSRFIDEITDALNEEEVLARLVRFPANDQEINNSIVRNRSLGGKIDNVLGYTDGSLFKIRKPSVENNRQAFIGRKNFACINAQITCDRRLYVMNVLARYPGATTDSFIFEDSALRRRMVEIYNGRRCHLLGDVGYVLEPWMIIPFAGPEEDTPERRFNKCHCGDRNAVERCIGVLKERFRFLHDDCVPHYDYVKVCKFVNCGVVLHNLCVLTNTPLYLDDLDEALLVNNNVNEERPEEFEEADDPEDPDPDVPIGRRNAAAVIALGHQVRREIVEELEARRQ


>Spodoptera_PLT1
MARLVVMYSVLRNSHKKQLKQRRNERRLMRYMDKAFSMNEVEFQANYRVTKDLFGELYDNIKPFLPAHKRKNDISPKYKVLVALSFYATGSYQKLVGGTYGTLMSQQSVSRAIRDVTAALNHPAVATKWIRFPQNRQERDAIKRRFYERFNIPSVIGCIDGTHVAIIRPSENEERFFNRKHFHSRNVMIISDADLMILSVDASYGGASHDSFVWNQHPVKQHLIDLNNNGENVFLLGDSGYAQREYMMTPIIDAPQGSPEEYYTKLHCMARNTVERTIGVLKNRWRCLLRHRVLHYHPDVAAKIINACCVLHNMCLNRVDEDLEDNTAENENDFQDVTAQESSGSNTAAELRRGIEKRNALVQQLWASRR

>Bombyx_PLT2
MARALIIIDALEADENRLNILESVRLRRCLRDQAKPLNLSESLFRKHYRISKHLFLQLCSELKPLLPRSHRRTRVTVECKVLTALSFFATGSYQKPVGMNFLHTLSQASVSKAIREVTMALNNLQILKKHLKFPQTQQERSQVINGFYNKFGFPVVLGCIDGTHVALVRPAEHEERFFNRKHYHSRNVQIICDSDLNILNVDATFGGATHDAFVWRNSELNMHIQDLHHNGENVWFLGDSGYPLRSWLLTPIVNALPRSMEEYYTNLHCRTRNTVERCIGVLKARWRCLLAHRVLHYDHHMVAKIINACCVLHNMANRYGLPAPQLPDEDVVRDVSRQMDNNVFFGGEEETQHLASGRRQRSMVVQRLWRNRR

>Rhagoletis_PLT3
MSFEYLAYSLSRSQQQFNALRVDRRMLRSADNPFELPPTEFRKLYRLGPNLAASLVQRLEVYLKGSRVTAISAEKQVLSTLRFYATGCYQRPVGEQWGISMSQSSISRCIHRVTDAINNHLFLTEVKFPMTQMERQVAREVFSSAPAPFVGGTIGAIDCTHISILAPKNNEEAYVNHHGYHSLNVQMICDPNLKILNVNAKYPGARHDSYIWSSSAVRRVMQRSYGNGNHNLFLIGDSGYPLEPWLMTPLPNQPEGSPKFRYNEALCKARNPIERLFGVLKGTWRCLSQQRVLLYDHGFAGKVVNACAVLHNIRLGEQQTNEPDNFATESGADILLENSNSSSSAAKRIQDRLIANFVS

>Photinus_PLT4
MEIILEEERIQEMRNFNIERRIARNNSDPFTLSDRHFVRCFRLTKHMVHYILERISPHMSHSAHINAVNPELRLFAALYFFGHGAYQKVVGHNFMLSMAQNTVSNCIQEISHLIVHYLSDEWIQFPTTEEEKLAIKVKFRETTHFPGVIGAVDCTHVAIIAPREEEHNFINRKGYHSKNIQIICDYNLKILNINPQFAGATHDAYIWRNSEVHQELERCYLAGDRHSWLLGDSGYPQQPWLMTPVLNALAGSAEERYNTHHASARNCIERCNGVFKQRFRCVLGERTLRYSPEKVGNIVVACAVLHNICTDARLELDVENMERIIPNEVNVNVQQMNENGRDARRILIENYFQ


>Agambiae_HARB1

MSEPELENDNNEVRDRSRSRSRSPQARRLWVQDLFLNRNETGNRLLTDITTSGIYETMNRFLRMKKEDFFHLLSLVGPKIAKMDTDFRKAITEQERLLITLRYLATGETFTSLQYVFRVSRHSISRIVKETCACLIEALRDQHQRLPSTEEEWLAISRRFEQRWRFPHAIGAIDGKHVEIICPRNSGSEYHNYQKFFSIVLMVVVDADYNFLWADAGGKGGISDGGIFKNTRLYHKLENDQLNIPPATPLQVPYQTPVPYFILGDKAFAFTNYCLRPYSGVHPPDSMERTFNKMHSTCRMPVENSLGILANRWRVLKGIQLQPDVAKNIVLTTVYLHNFLRKHASRDTYTPPSAFDRVVRGRRVDGDWRSEGGLTDLQNIASRPSENLADIRNHIANHLKHNRST
>Maniola_PLT1
MCARQYCAACPRHAVLSVCIRSKMKAAACVVALLIIRKLRRRKRLKKTRQCWIRPLFQQRVKNLKVINYEIHYRTTQFLRLTLEEFEHIHTLVEPFIKKTDTHWRVAITTKERLAITLRYLATGDSYTSLQYIFHVSKQTISKIVPEVCDALVKALKDVIKLPVSEQDWKIVSKEFEEKWNFPHVIGALDGKHITIQAPFRSGTEYYNYKKYFSIVLLALVDSNYNFMYVNVGSQGRISDGGVFKHCELYRKLENNQLNVPAPEILNIPYTTKVPYVILGDQAFALTKYMLTPFAGIHSKGSKERIFNYRLSRARRVVENAFGILASKFRVLRNAIMLNPTSAKKVVLAAVHLHNFLRNSSSITTSNNSMNESVTLTPNECIGGTPTDIRNFLAEHFMANGSIIWQDRY

>Tribolium_HARBI1

MERWLTYFPLVFRLFENERENQNRLLLSGSEDERPSHVLYNIILCTSNGQVVKIQRYYEEVVSQQDSSTFKSHFRMSRTTFEIVVNHIGHSHLFHKRDKELGGRKQIGPEKALLVTLWTLATPDSYRSIGERFGIAKSSVYFCLQTVINVILHELTHRFIKWPTEDETVYVANRFAKYGLPKVIGVIDGCHIPIKKPVENSIDYFNRKKFYSMVLQGVCKPDLTFIDCDIRWPGSVHDGRVLRTSDIYPIAEQLCRPNYYVIGDSAYPLKKWLITPYRNNGHLLPQQVYFNRMLAKTRVVIENTFALLKGRFRRLKDYLDRDKPEDIIQTVMAACTLHNICLVEGEDEVEQYILEGRDDDHAIPMVALYNQNDNEAAERRDELCRTMWHNNNIL 

>Tenebrio_PLT1
MSNDTIFKIPNYYEDVIPQQNLSTFKSHFRMTCTQFEVILNNIGHSQLFVKKSEEQFGGRKQICPEKALLITLWTLATPDCYRSVGERFNVSKSSVYNTIRLVVQIILTELCPKFIKWPDQNEKAEIAINFNQYGLQNVLGVIDGCHIPIRRPSENGIDYFNRKKFYSLVLQAICTSDLLFIDCDVRWPGSVHDSRVLRTSNFYQVAPDLCGVDYYIIGDAAYPSKTWLMTHFRNNGHLTPPQVFYNTQLSKTRVKIENTFALLKGRFRRLKDELVRYHIEDYVKTIVACCVLHNICIIEDDNDLQEYIHEGRDERHIPMVLENHELEENNGFIRRNEVVADLWNRHMNQEI
