# Supplementary material for: Recurrent co-domestication of PIF/Harbinger transposable element proteins in insects
Source: Mob DNA. 2022 Nov 30;13:28. doi: 10.1186/s13100-022-00282-2 (PMC9710019; doi:10.1186/s13100-022-00282-2)
Supplement: Supplementary file 6 — Additional file 6 Supplementary file 3. Alignment in fasta format of all protein sequences of all PIF TE transposases, domesticated or not, used in Fig. 5. [file 13100_2022_282_MOESM6_ESM.txt]

Supplementary file 3. Alignment in fasta format of all protein sequences of all PIF TE transposases, domesticated or not, used in Figure 3.

>Dendroctonus_PLT1
-------------MD---------------------------------------------
------------------------------------------------------------
------------------------------------------------------------
------------------------------------------------------------
------------------------------------------------------------
-I--------------EASFDMFEDELDIL------------------------------
----EIIEFGFPKRIY------------------I-------------------------
------------------------------------------------------------
------------------------------------------------------------
---------RNNPLEDLDELTFF--KRFRLYKTTVIELMR-VLQPD--LEYPNE------
----LNNSVSPVNQFLTCLRVYATGG-HLSSVADFT--QM-DTSTVSRIVQKVSMCLVR-
-LAPRYIKMPV---AHEFRRK-QTKFYNI-AR---LPRV-LGVVDGTQIRI-QSPGG---
----EDAE---IFRNRKSY-FSINTQVICDADLKFINLVASW---PGSSHDSTIFNNSNV
CTRFERG--EFA-------------------NGILLG--DSGYPLKNFLLTPLR---NPN
----NR-EQNLYNEALIRTRV-TIERAIGVWKRRFPIL--AYGSR-L-KVETTLYIITAT
AVLHNIAREMNEP------E----------------------------------------
-----------PPQGDEISIN----ELDYLIDIGQLQDVNI-----------NNIS-NNT
QQ-------QF----------VNYF-----------------------ASLQ--------
------------------------------------------------------------
------------------------
>Tribolium_PLT1
-------------MS---------------------------------------------
------------------------------------------------------------
------------------------------------------------------------
------------------------------------------------------------
----------------------------------------------------------DV
SLTTT-----------SSSDDSSEDEVRM-------------------------------
------ERIPRRYRGI--------------------------------------------
------------------------------------------------------------
----------------------------R-------------D-----------------
---------RRNPYEIFDEEEFK--MRFRFSKATILWLHE-LIGHD--LEPTTR------
----RRKSISAINKILITMRYLATGS-FQQLVGDTV--AV-HKSTVCVVIKSVIQKIAQ-
-LKPQFIKMPN---REELHNV-QLKFYRK-RR---MPRV-IGAIDCSHVRI-ESPGG---
----PNAE---IFRNRKGF-FSINVQAVCDADLQIRNIVARW---PGSVHDSTIFNDSSL
CAHLERG--EYE-------------------NGFLLG--DSGYACRPFLLTPVL---NPR
----TA-AEEAYNLSHRTTRN-AIERCFGVLKRRFPCL--SLGLR-T-KMNTTLATIVAC
AVLHNIAIFTNDN------E----------------------------------------
-----------PPRDPDVEVP----Q--------ELEIEPVHR------NNNINEN-TAA
RT-------AL---I------RTHF-----------------------------------
------------------------------------------------------------
-----------------H------
>Frankliniella_PLT4
-------------MF---------------------------------------------
------------------------------------------------------------
------------------------------------------------------------
------------------------------------------------------------
-------------------------------SKRLKKRALDFLCE---------------
----------------SDSDD---------------------------------------
------DMPARRPRLI--------------------------------------------
------------------------------------------------------------
----------------------------K-------------E-----------------
---------RIPHFDDLDDVDFV--RRFRLSKQSVLHVLD-QIENS--LEYPN-------
--FEKNQSVSPVNQLLLCLRYYATGC-SQLSAGDFS--GV-SEPTAHRIVHRVTRAIAL-
-LYKDHIYVPY--DDAEIAKT-QLDFYQI-AK---FPRV-LGAVDCTHIKI-RSPGG---
----EGAE---YYRCRKGY-LSLNCQAICNANMEFLDLVARW---PGSVHDQTIFDACRQ
KALLEEN--HYG-------------------DVYLVG--DGGYSCRKYMMTPLS---EVT
----TP-AENLYNESQIRTRN-PVERLFGIWKRRFPVL--ALGIS-V-NLDNTLPIIVAT
AVLHNILRRRGEA------Q----------------------------------------
-----------PPDDHELARA----A--------LSLATVSWP------LELSSCA-RVG
RR-------LLFFWLRSNSASMSDFL--------------------F-ASVLTGEACEVP
A----------------------ATSWDVTG----------------TS-----------
------------------------
>Blattella_PLT1
-------------MR---------------------------------------------
------------------------------------------------------------
------------------------------------------------------------
---------------------------------------LTKFLLRYFPP----------
--------GI-------------ALEYVQRGKTKTKTLDLLNFSSRTNVEELAATIAADE
PLVTSNVV-----PQLVESLNKLQRKLKAK------------------------SNAAAA
FALSLKKSVRQDQRESGLSYGLVQWIMKEQAMFHVSGDKILTGSFDKTAKLWSAETGECY
STLWGHTAEVVTVQFNPQSLLVGTSSMDTTARLYHIATGSLLGHSEEISNCLFNFDCSLI
ASSSMDKTAKVW----DP----------RTFSSLATVMGHHDEVGES-------------
---------LSNPFELYGDDGFK--ARFRFSKETVMDIIR-NIGHF--LLHDT-------
----RGNPLPVALQFLITLRFLATGA-FYAINADTV--NI-HPSTLCRTLDSVLAAINS-
-MRRRVIHFPE---NDELRTI-KHDFAVL-SR-DNFPGI-IGAIDCTHVRI-TCSNR---
----ERAV---VYINRKGF-YSINCQVICDAKMRIRGIVARW---PGSTHDSRIFRNSTI
RDCLERG--EV--------------------TGHLLG--DSGYPCKKYLLTPIL---NPR
----NA-AERRYNRAHVLGRN-VVERTFGIWKKRFPCI--AFGLR-T-KIQKTLQIIIAT
AVLHNLAVERGEA------Y---------------------LEEDI--------------
-----------PFDDVPVDPP-----------------------------GDDMAG-NLW
RQ-------LV---I------DNYF-----------------------------------
------------------------------------------------------------
----------------------RN
>Bombyx_PLT1
-------------MT---------------------------------------------
------------------------------------------------------------
------------------------------------------------------------
------------------------------------------------------------
------------------------------------------------------------
------------------SESSFEEFINYI------------------------------
--FDSRVYNYPSRRYL--------------------------------------------
------------------------------------------------------------
----------------------------R-------------D-----------------
---------ADNPLEVYDDDEFR--KRYRLNKDSVVHILLPLLTNN--INEND-------
----RGLPLTPILRVLIALRFYATGNFQVRAXATCE--KI-SQSVVSKTVANISKRLAL-
-KSRQFIKFPA---LNERVET-KRKFYRI-AG---FPGV-IGCIDCTHIPI-KNPSR---
----ARGE---IFRNRKGW-FSINVQIICGPQMEIYDIVVRW---PGSVHDSRIFNNSRC
CLRFEEG--DL--------------------VGILVG--DSGYAQTGFMYTPVL---NPQ
----TD-PEHRYNRAHLLTRN-IIERVNGVLKRRFACL--CRKLQ-N-STPNTCNIIVSC
AVLHNICLMTNEP------E---------------------LNPEI--------------
----------------------------------ELENVPVPN------TQDSSRG-SII
RS-------AF---I------SRHF-----------------------------------
--------------------------------------------------S---------
------------------------
>Chilo_PLT1
-------------MD---------------------------------------------
------------------------------------------------------------
------------------------------------------------------------
------------------------------------------------------------
------------------------------------------------------------
-LFEN-----------DNVLQTFRNDIDEI-----------RNFRNIG------------
------IGLSRRTKVY--------------------------------------------
------------------------------------------------------------
----------------------------N-----------------S-------------
---------RANPMDEFSEKDFK--NRYRFSKENMKKIIN-ILRDD--LSVDN-------
----RGGSIPVELQVMAVIRYWGRHE-IQEDCAEIH--GM-SQQTLSRICKRVAIALAS-
-KSSLYIKMPS--SIIEETET-IRKFQSI-CG---FPHV-IGAIDCTHIKI-RKVGG---
----DAGQ---YYVNRKGQ-YSINVQIVCNADLKICDIVSHW---RGSTHDARIWRESSL
KIRFEEN--EF--------------------KGKLIG--DSGYPCTPYLFTPVL---RPR
----TE-SEQNYNNRHIRTRN-VIERCFGVLKQRFRIL--LEVMR-G-SYTTIKTTIVAC
AVLHNLAIEFKDS------I----------------------------------D-----
--------YDLTCRDADDDTENV--------------------------EQSSNNAIHIT
RN-------LF---I------ENYF-----------------------------------
------------------------------------------------------------
------------------------
>Pieris_PLT1
-------------MN---------------------------------------------
------------------------------------------------------------
------------------------------------------------------------
------------------------------------------------------------
------------------------------------------------------------
-I--------------DEFFTDFQRDIQEI-----------REFR---------------
------RKTLRARKKY--------------------------------------------
------------------------------------------------------------
----------------------------R-----------------M-------------
---------RFNPLN-MPDDTFR--QYYRFTKQNMLKIVD-LLRND--LEVDL-------
----RGGGVPVELQVMAVIRYWARHG-IQENCADVH--GI-SQQTLSRLAQKVSIALCC-
-KSSQYIKMPE--NSTEESSI-MHQFEEI-SG---MKNI-TGVLDCTHIKI-QKISD---
----NNGQ---SFINSQGQ-YSINTQIICDANLRIRDIVCRW---RGSTDDAKIYNESSI
KRRFEEN--EF--------------------VGKLIG--DCAYPCTSHLLTPVL---RPI
----TE-AEERYNQSFFETHN-VVQQCMSVWKERFRIL--QDVIR-G-SLNTAKTTVVAC
AVLHNIAMQLNEP------I---------------------LED----------T-----
--------GLMKSETAMVEEP----------------------------NLFVDDGNEIH
RN-------QY---I------KEYF-----------------------------------
------------------------------------------------------------
----------------------NT
>Dmelanogaster_DPLG1
-------------ME---------------------------------------------
------------------------------------------------------------
------------------------------------------------------------
------------------------------------------------------------
------------------------------------------------------------
------------------DIQRFQRSLKDFDYFK-----DFQCFLNIK------HNSRA-
------RATHIKKRNP--------------------------------------------
------------------------------------------------------------
------------------------------------------------------------
---------RFNPLTDLNEHKFR--LKYRYTKENLRRIIE-IVRDD--LEIEYFE-----
--PLKREQVPIDLQILSAIRLWGGTE-HPKLTAMAH--GV-SLRTLAKITRRVASVLSS-
-KASRYIRMPA--TLSEKERS-GSAFQAI-AN---MPQV-IGALLQTTVRF-QPENCAPD
L---DGEELLPALTSRE---EELHIQIVCDAAHKIRDLDIRLIDEQSMLTDTEMFGLSKI
KDRFEQN--EFR-------------------GRILLG--NEMVRCSSSLFTPVR---FPR
----NQ-SEELYNHAHAVTYA-SARKCLNLLMSRFGIL--ATEIQ-G-SHGSAKQTITAL
AILHNMAMEWVDP------S---------------------IDTEQ--------------
--------NISPFNSTFFNSI----------------------------GRSPKSGDDNN
RR-------QF---I------KTHFAC---------------------------------
------------------------------------------------------------
------------------------
>Musca_DPLG1
-------------MD---------------------------------------------
------------------------------------------------------------
------------------------------------------------------------
------------------------------------------------------------
------------------------------------------------------------
----------------LETIERFQNDLDDLN--------AFQTFLNMDQIIRRIHCNKEL
AKFCAPIRTKPRRRKR--------------------------------------------
------------------------------------------------------------
------------------------------------------------------------
---------RFNPLIDLREKEFQ--YSYRFSKDSMKRLID-MLRDD--LEVEQQNNAVEV
DKAHQKCQVPVEKQIMAAVRYWGRTE-HPEITAQMH--GV-SLKTLMKISKRVAEALSY-
-NASRYIRMPC--LLAEKEKV-AKGFYDI-AH---MPQV-IGAVNHTQMKC-KRNKA---
----AAAQ---KHSEQNTMEHILHIQIVTDASLKIRDLDCHLAKAFDSRSPADIFAQSRI
KERFEQN--EFR-------------------GRLLLG--DSGLKCSSYLYTPVL---YGL
----TL-AEQAFNSSLRLTYE-PARKCLKLLQQRFGIL--NDEFQ-G-SLATARHIVVAL
VLLHNMALEWKDA------A---------------------IDT----------T-----
--------NLKEFDDHHYETQ-INTE-------------------------------ERS
RA-------EF---I------KNHF-----------------------------------
------------------------------------------------------------
----------------------QK
>Frankliniella_PLT3
-------------MD---------------------------------------------
------------------------------------------------------------
------------------------------------------------------------
------------------------------------------------------------
-------------------------------------HLILRIRL---------------
------------------IRARERRHQIRI------------------------------
------NLARIKKRTL--------------------------------------------
------------------------------------------------------------
----------------------------R-------------D-----------------
---------TSDPFG-VTEADFR--QHYRLPKILARRLID-ELEPY--MRQPQ-------
----RASAIPVHLKVLCTLHFFANGN-FQKPNGRNYDLAM-SQPSVSRAIDEVVNVMNRL
EILQAHIKFPR--EEAARREV-IHKNWLA-SR---LRGV-VGYVDGTHVAI-KRPT----
----ERED---VFVNRKGY-HSMNVQITCDSDLVILNVVAQF---PGCSHDSYIWAGCSI
RRRMEAI--YNN-----------GQ----GQLCWLLG--DSGYPEEPWLHTPLV---DAL
---PNT-KERVYTDLHCSARN-AVERCIGVLKGRFMCLSKIRALE-Y-HHVKVSKIVNAC
CVLHNICVEARLP------D---------------------PDPVE--------D----D
LEDAGN--EALSDDEHDEDVV----R--------EVD-----GGRRRVRRQLLVEG-QRI
RQRYLIDCQVV----------PEQP-----------------------------------
------------------------------------------------------------
------------------------
>Spodoptera_PLT1
-------------MA---------------------------------------------
------------------------------------------------------------
------------------------------------------------------------
------------------------------------------------------------
-------------------------------------RLVVMYSV---------------
-L--------------R------NSHKKQL------------------------------
------KQRRNERRLM--------------------------------------------
------------------------------------------------------------
----------------------------R-------------Y-----------------
---------MDKAFS-MNEVEFQ--ANYRVTKDLFGELYD-NIKPF--LPAHK-------
----RKNDISPKYKVLVALSFYATGS-YQKLVGGTYGTLM-SQQSVSRAIRDVTAALNHP
AVATKWIRFPQ--NRQERDAI-KRRFYER-FN---IPSV-IGCIDGTHVAI-IRPS----
----ENEE---RFFNRKHF-HSRNVMIISDADLMILSVDASY---GGASHDSFVWNQHPV
KQHLIDL--NNN-----------G------ENVFLLG--DSGYAQREYMMTPII---DAP
---QGS-PEEYYTKLHCMARN-TVERTIGVLKNRWRCLLRHRVLH-Y-HPDVAAKIINAC
CVLHNMCLNRVDE------D---------------------LED----------------
--------NTAENENDFQDVT----A--------QESS-----GSNT--AAELRRG-IEK
RN-------AL----------VQQLW----------------------ASRR--------
------------------------------------------------------------
------------------------
>Bombyx_PLT2
-------------MA---------------------------------------------
------------------------------------------------------------
------------------------------------------------------------
------------------------------------------------------------
-------------------------------------RALIIIDA---------------
-L--------------EA-----DENRLNI------------------------------
------LESVRLRRCL--------------------------------------------
------------------------------------------------------------
----------------------------R-------------D-----------------
---------QAKPLN-LSESLFR--KHYRISKHLFLQLCS-ELKPL--LPRSH-------
----RRTRVTVECKVLTALSFFATGS-YQKPVGMNFLHTL-SQASVSKAIREVTMALNNL
QILKKHLKFPQ--TQQERSQV-INGFYNK-FG---FPVV-LGCIDGTHVAL-VRPA----
----EHEE---RFFNRKHY-HSRNVQIICDSDLNILNVDATF---GGATHDAFVWRNSEL
NMHIQDL--HHN-----------G------ENVWFLG--DSGYPLRSWLLTPIV---NAL
---PRS-MEEYYTNLHCRTRN-TVERCIGVLKARWRCLLAHRVLH-Y-DHHMVAKIINAC
CVLHNMANRYGLP------A----------------------------------------
--------PQLPDEDVVRDVS----R--------QMDNNVFFGGEEE--TQHLASG-RRQ
RS-------MV----------VQRLW----------------------RNRR--------
------------------------------------------------------------
------------------------
>Photinus_PLT4
-------------ME---------------------------------------------
------------------------------------------------------------
------------------------------------------------------------
------------------------------------------------------------
---------------------------------------------I--------------
IL--------------------EEERIQEM------------------------------
------RNFNIERRIA--------------------------------------------
------------------------------------------------------------
----------------------------R-------------N-----------------
---------NSDPFT-LSDRHFV--RCFRLTKHMVHYILE-RISPH--MSHSA-------
----HINAVNPELRLFAALYFFGHGA-YQKVVGHNFMLSM-AQNTVSNCIQEISHLIVHY
-LSDEWIQFPT--TEEEKLAI-KVKFRET-TH---FPGV-IGAVDCTHVAI-IAPR----
----EEEH---NFINRKGY-HSKNIQIICDYNLKILNINPQF---AGATHDAYIWRNSEV
HQELERC--YLA-----------GD-----RHSWLLG--DSGYPQQPWLMTPVL---NAL
---AGS-AEERYNTHHASARN-CIERCNGVFKQRFRCVLGERTLR-Y-SPEKVGNIVVAC
AVLHNICTDARLE--------------------------LDVENME--------------
--------RIIP-------------N--------EVNVNV---------QQMNENG-RDA
RR-------IL----------IENY-----------------------------------
-----------------------------------------------FQ-----------
------------------------
>Rhagoletis_PLT3
-------------MS---------------------------------------------
------------------------------------------------------------
------------------------------------------------------------
------------------------------------------------------------
-------------------------------------FEYLAYSL---------------
-----------------------SRSQQQF------------------------------
------NALRVDRRML--------------------------------------------
------------------------------------------------------------
----------------------------R-------------S-----------------
---------ADNPFE-LPPTEFR--KLYRLGPNLAASLVQ-RLEVY--LKGS--------
----RVTAISAEKQVLSTLRFYATGC-YQRPVGEQWGISM-SQSSISRCIHRVTDAINNH
-LFLTEVKFPM--TQMERQVA-REVFSSA-PA-PFVGGT-IGAIDCTHISI-LAPK----
----NNEE---AYVNHHGY-HSLNVQMICDPNLKILNVNAKY---PGARHDSYIWSSSAV
RRVMQRS--YGN-----------GN-----HNLFLIG--DSGYPLEPWLMTPLP---NQP
---EGS-PKFRYNEALCKARN-PIERLFGVLKGTWRCLSQQRVLL-Y-DHGFAGKVVNAC
AVLHNIRLGEQQT--------------------------NEPDNFA--------------
---------TESGADILLENS----------------------------NSSSSAA-KRI
QD-------RL----------IANF-----------------------------------
------------------------------------------------------------
----------------------VS
>Papilio_LPLG2
-------------MAD--------------------------------------------
------------------------------------------------------------
------------------------------------------------------------
----------------------------------KPPEEGYISVVDDEPE----------
------------------------------------IFELLKWDS---------------
-----------------SQTHKQHETNTLE------------------------------
------KAKTPEKKLS--------------------------------------------
------------------------------------------------------------
----------------------------KA-----------KE-----------------
---------DVDPFD-LSDPAFI--ETYRLSKDLARGLCE-ELKPV--MPDST-------
----KSIEFSVECKVMAALTFFASGK-YQKSLAGKTDPSI-TQYFVSTAVMQVTEAMNHP
SIVKKYIHFPH--LRNERDII-KTSFYMK-YG---MPNV-VGCIDCTHVPI-SRPE----
----EDHK---RHFN-KSF-HSKKVQIICDSDLNIISVEGKL---GGSYSHDAILNQHAV
RIDLESL--NNS-----------GEQ------CWLVG--SAHYSQKPYLMTPIPKITKKS
---PVS-PEKYYTNMHSQTQQ-VVTDTIKHLKSRWKCLQATCNKQ-F-DPQTVTKLIVAC
CVLHNIANRRGLP------V---------------------VP-----------------
---------MTPAEERLEAMK----Q--------KVANTPI---SRK--RVEDPIG-VQA
RT-------ML----------LDRLW----------------------NERRIAPES---
CNNGPKKRQKKDKVVVETMP--PVMPHPQMMQP---------------QMQHDDPSKRPR
IVMNNPTYSFGMAPGWGHYPQH--
>Bombyx_LPLG2
-------------MAE--------------------------------------------
------------------------------------------------------------
------------------------------------------------------------
----------------------------------KPPEEVYVSVVDEEPE----------
------------------------------------IFELLKWDS---------------
-----------------SHTQKPQEPRPVE------------------------------
------KVPTLEKRSS--------------------------------------------
------------------------------------------------------------
----------------------------KP------------Q-----------------
---------DCYPFD-LDDTVFI--DTYRLSKNLVRNLCE-ELKPV--MPDST-------
----KFVEFSIENKVLATLSFYATGK-YQRTAKMDS--SI-NQYFATTAVKQVTEALNDP
AIVKKYIHFPH--LRNERDVI-KTRFYMK-YG---IPNV-VGCVDCTHVPI-ARPE----
----DDQK---LHHN-KSY-HSKKVQIICDSDCNILSVDSTA---GGAMSHDAILQRHAV
KNDLDSL--NRS-----------GE------NCWLIG--GPHYTQKIYLMVPIPKITKKS
---PVS-PEKYYSTMHSQAHS-AVLETIKQLKSRWKCLQATCNKQ-L-DPPSVAQLIVAC
CVLHNICGQYCVP------A---------------------VQ-----------------
---------MAPAEERLEAMK----Q--------KVANGPV---PRK--QIEDHDG-MQI
RT-------RL----------VERLW----------------------NERRVAPES---
---GTKKRKKNATVACPQPPPQPAPPHHHHHAPP------------HYQHLHDEANKRPR
VI--SMGYGLNVQPGWEHYPQH--
>Aarabiensis_PLT3c
-------------MI---------------------------------------------
------------------------------------------------------------
------------------------------------------------------------
------------------------------------------------------------
-------------------------------------FSHFVSDD---------------
----------------------SSSEEEPM------------------------------
------VDLAKQRRLL--------------------------------------------
------------------------------------------------------------
----------------------------R-------------S-----------------
---------VFDPLQ-LSNQAFK--KNFRVSKEIFVDILA-EIEPK--FPPV--------
----KGKGLKPNEMLAAALRFLAEGS-YQNGTGNDYKIAI-AQPTFSVAFAKCLNIIEET
-LGNKWISLAM--EPDEQQDA-RRYFYSK-SG---IPGV-VMCVDGTHIKI-IAPV----
----DDYD---QHFNRKGY-YSLNAMIICDHLMKIRYVNAKF---GGANHDSHIWNVSGM
DNFFETK--HRR-----------GE-----TAFNLLG--DAGYPSKPWLITPKR---NPA
---PNT-PEAAFNKNHSLGRE-IVERTIGLLKNRFRCLLGARQLH-Y-TPVKATQITNVC
CILHNMCIAYGLE------E---------------------PSSDE--------------
------------------------------------------------------------
------------------------------------------------------------
------------------------------------------------------------
------------------------
>Dpseudoobscura_DPLT4
-------------MP---------------------------------------------
------------------------------------------------------------
------------------------------------------------------------
------------------------------------------------------------
-----------------------------------FIFSIACFEA---------------
------------------------------------------------------------
-KRLQKLRDLRRSRHL--------------------------------------------
------------------------------------------------------------
----------------------------R-------------------------------
--------CNTCVFN-MSDERFV--KSFRIDKKTFKMILE-KVQPH--LGVTR-------
-------KLSPSTQLASVMRYLATGC-YQWAVAKDHHINI-GRSTFGKILHKLIPLMDRL
-LCVEFISLQM--NNHQLQQS-YEYFYRN-FK---LPRI-GACVDGTHIRI-LKPV----
----QNHF---VFYNRKGF-YSMNAMVVCNYNMEIIAIDATH---PGSCHDSFIWNHSPA
REYLSTT-----------------------INGFVLA--DSGYALESFVLTPYR---SAE
---IAT-YQHRFNIKHTGARN-IIERTIGVLKSRFRCL--QRTLN-Y-PPIFCCQIINVC
CALHNICRRRNVL------I---------------------EEDVR--------------
--------FDDPLDTEN--------EF----------------------DDTENNG-SSI
RD-------EI----------AQAI-----------------------------------
--------------------------------PY--------------------------
------------------------
>Thrips_PLT3
-------------MD---------------------------------------------
------------------------------------------------------------
------------------------------------------AY----------------
------------------------------------------------------------
------------------------------------------------------------
----------------------NEERERQI------------------------------
------HLLKMRRRNL--------------------------------------------
------------------------------------------------------------
----------------------------R-------------D-----------------
---------TSDPFN-VTYETFT--KSYRLSQDLVFSLIE-LIQPF--IARRN-------
----SPLAVPLELKVLAVLSFYATGS-YQRPTGCHFDCTI-GQTTVSRFIDEITDALNEE
EVLARLVRFPA--NDQEINNSIVRNRSLG-GK---IDNV-LGYTDGSLFKI-RKPSVE--
----NNRQ---AFIGRKNF-ACINAQITCDRRLYVMNVLARY---PGATTDSFIFEDSAL
RRRMVEI--YNG------------------RRCHLLG--DVGYVLEPWMIIPFA---GPE
---EDT-PERRFNKCHCGDRN-AVERCIGVLKERFRFLHDDCVPH-Y-DYVKVCKFVNCG
VVLHNLCVLTNTP------LY--------------------LDDLD--------E----A
LLVNNNVNEERPEEFEEADDP----E--------DPDPDVPIGRRNA--AAVIALG-HQV
RR-------EI----------VEELE----------------------ARRQ--------
------------------------------------------------------------
------------------------
>Thrips_PLT1
-------------MDIRLIAL---------------------------------------
------------------------------------------------------------
------------------------------------------------------------
--------------------------------MTICVTIVSVHAVQMLV-----------
---------------------------LLAVRQRFARRRALLCRE---------------
-L-D-----FQRR-LFLRRRR---------------------------------------
RRIVALLASKRRRKQG--------VKRSTSS-----------------------------
------------------------------------------------------------
--------------------------------------HWWDK-----------------
---------TVPL---FSDKEWL--ENFRVRKGTFDWICS-RVHDL--LAPQPNP-----
--VIAGQALSVEKIVAIGLYKLAHVA-EYLVIGNLF--GV-CKSTVHNCLYAFCYAVTEE
-LGDTFIRFP---DAEEAAHI-SRRFEEM-SN---IPQL-IGAIDGSHIPI-TPPR----
----EGNS---DFINRKTY-HSLVLQGIVDDQYLFRDISCKM---PGACHDADVLRDSTF
YKNHDKL------MPKGTRNVN-GM----DIPYMIMG--DPAYPLMPWLLKNYT--YDKN
---TTP-VMDSFNVYMNKARV-VVENAFGRLKARWRIL--GRRSD-I-NYKFVPRVEAAC
CILHNICELSKET------F---------------------HNRWL--------A----A
LREDERE-FPQPDTIPHDTEN-------------------------------QYDA-VDI
RD-------HL----------MLYL-----------------------SEKCE-------
-VLTSSRGR--------------CVQQS--------------------------------
------------------------
>Frankliniella_PLT1
-------------MADRNVVA---------------------------------------
------------------------------------------------------------
------------------------------------------------------------
-----------------------------------TLSLLMASTIQSLL-----------
---------------------------VAVVRSRALRRRALFMRR---------------
-VAE-----YCAR---MRRAH---------------------------------------
LMRVAAFNRERRPKRM--------WRRARST-----------------------------
------------------------------------------------------------
--------------------------------------DWWDR-----------------
---------IVPG---FTDEEFV--ENFRMRRRTYEYICD-RLRHR--LEPQHNP-----
--INGAQGLSVEKVVAIAIYKMASLT-EYRQVGNQF--GV-HKSTVHNCLYAFCIAVNDE
-LGAEHIRMP---DEAEATII-ANQFEAI-TN---IPQI-IGAIDGSHIPI-TGPE----
----TGRA---DFTNRKGY-CSFVLQALVDCQYLFRNISIKM---PGCAHDAHVFRESEL
FKNREEL------MPKGVKEVD-GM----RIPFFIVG--DPAYPLLPWVIKNYS--YDGR
---TTR-EMDSFNCHMNQGRI-VVENAFGRLKARWRIL--LRQSE-I-HYTFIPQLVATC
CILHNIIERNRDN------F---------------------NLLWD--------Q----E
IANEADI-PPQPDLEAYEEEN-------------------------------EPDG-ADL
RH-------HL----------TRYL-----------------------ARNFE-------
-LRRS-------------------IRWHYAGV----------------------------
------------------------
>Temnothorax_PLT1
-------------MN---------------------------------------------
------------------------------------------------------------
------------------------------------------------------------
---------------------------------ALQYTELFKSMIQMMVI----------
---------------ENNKRRTARLLKIIHRRQQVWKRIHLQIKRSL-------------
NL-------------IMNVQHQMLLPPMNLAEF---------------------------
--------CFVSNRRL--------WMKRRSY-----------------------------
------------------------------------------------------------
--------------------------------------HFWDD-----------------
---------IVLNT--YDDAQWL--ESFRMRKDTFNKLCD-IVKRE--LEPKPIF-----
--LKSREPLSVQKQVAVALYKLASCA-EYRVVGNIF--GI-HKSTVKKCLYKVVNAINNV
-MMADYLHMP---NEFEAVEI-ANNFEKR-SH---IPQI-IGCIDGSHIPI-LAPA----
----DGYR---DYVNRKGW-PSYNLQAVVDDKCRFRDICIRH---PGNTHDAAVFKDSNL
YKNVHTL------IPQSSKNID-GM----EVPYLIIG--DPAYPLLPWLIKGYP----GS
---VTP-EQDSFNVHLNSARI-AVEMAFGRLRGRWRIL--LKRLD-V-SHTFVPNITSAC
CILHNFLEYTNEH------F---------------------VQQWF--------E----H
VADAEIL-FPQPGHVINRERN-------------------------------NILG-SDI
RQ-------HL----------TTYL-----------------------SQNFP-------
-LRRSMLR----------------------------------------------------
------------------------
>Photinus_PLT2
-------------MN---------------------------------------------
------------------------------------------------------------
------------------------------------------------------------
---------------------------------EVIIASVFPTLWQLYTS----------
---------------INEQLCNFFINNIVKCRKRFTQMLLLYLIG---------------
-T--------------------TPSETLNLGPV---------------------------
--------LQCNRKTM--------WMKKRSS-----------------------------
------------------------------------------------------------
--------------------------------------EWWER-----------------
---------IVLKH--FSDCDWN--ENFRMSKSSFLWLCD-QLRNR--LLPCENY-----
--VKTREPVSVEKQVAITLYFLGSCA-EYRVVANAF--GV-HKSTVWKCVHRVVNTINSV
-LMDSCVNMP---NSVECDDI-SFQYEKT-TH---IPNL-IGAIDGTHIPI-LPPA----
----DGYR---DFVNRKGW-PSMILQAVVDHSYRFRNINCKS---PGSSHDAAVFQQSVL
FKQQEQL------IPKKCIDIN-GV----NVPFMIMG--DPAYPLLPWLLKGYT--KSAR
---LTP-EEESFNVYLNAGRV-SVEIAFGRLKARWRCL--LKRLD-I-HYSFVPQIVSAC
CILHNIVESRKEA------Y---------------------VVQWE--------K----A
VMEAEVI-FPQPRINTSRERE-------------------------------HFSG-HTI
RD-------TI----------KNYL-----------------------ASNFP-------
-LRKTWYK----------------------------------------------------
------------------------
>Acyrthosiphon_PLT1
-------------MT---------------------------------------------
------------------------------------------------------------
------------------------------------------------------------
----------------------------------------A-------------------
------------------EMRRKKVFKMIITKRKLLKHKMLLICA---------------
----------------TTMPSTIVQDALSLT-----------------------------
--IVDQRNQCTQVRSL--------WMKMRSG-----------------------------
------------------------------------------------------------
--------------------------------------DFWNR-----------------
---------IVNNH--FTDQDWL--DNFRMRKSTFDYICT-QLFSE--LSPNP-------
--LAFRPSLSVEKKVAIVIFKLSSCS-EYRVVGNLF--GV-HKSTVHTCVYQVCKAINEL
-LRPLHITMP---TIEEAKFI-AQCIKLR-TG---MEQL-IGAIDGTHIPI-LPPK----
----IGYR---DFVNRKGW-PSMVLQGYVDNNYIFRNVTIKH---PGSVHDATVLKDSSL
YKNNEKL------IPKHYISIN-GK----EIPLMIAG--DPAYPLLPWLLIGYT----GS
---LTP-EQESFNTYHSSARI-CVENAFGRLKGRWRCL--LKRCD-I-NYKFMPQVISAC
CVLHNIVEQFKDN------Y---------------------HASWT--------M----E
VNEGNIC-YAQPSQRELSQDTI------------------------------NTNS-KEI
KE-------IL----------KEHM-----------------------AMNYP-------
-LRQSSFKR---------------------------------------------------
------------------------
>Dsuzukii_PLT1
-------------MD--KVKF---------------------------------------
------------------------------------------------------------
-----------------------------------LIYN---------------------
------------------------------------RQIRTGNLISKVA-----------
------------------EWRHRRSMALLKARRFLVARSHRMLMQ---------------
-V-----------------------YPAATA-----------------------------
--TLSL--RTSRVRRF--------RSRPRS------------------------------
------------------------------------------------------------
--------------------------------------NAFWL-----------------
---------LMQEP--KNENLFF--ENLRMSKSSFFELCE-LLRPH--IPVQS-------
--MFLTVPVPLEKQVAICVYKLATCA-EYRVIGDVF--GV-HKSTVHKYFHIVVKAILK-
-LTSELISFP---KLDECIQN-ASAFQKM-CH---IPNV-IGAIDGTHIPV-KAPK----
----IGYM---DFVNRKGW-TSMVMQAVVDNNYLFRDVSMKF---PGSVHDATVFKESGF
LKNHSRI------IPEFLKLVG-NK----EIHFIILG--DPAYPLLPWLLKPYT----GH
---LTP-QEESFNCYLSTGRI-VVENAFGRLKGRWRCL--AKRID-I-NYKFVPYVALAC
ATLHNFVEIRKEK------F-------------------TPINEYE--------C----N
---------QQPPDWHCNQVL----------------------------ESSECDP-SDL
RE-------HL----------KEYI-----------------------VSNFP-------
-LRSSSK-----------------------------------------------------
------------------------
>Rhagoletis_PLT2
-------------MENTKVEF---------------------------------------
------------------------------------------------------------
-----------------------------------FFLN---------------------
--------------------------------LLEYLKKRRNNLYRSLL-----------
------------------SSHEELLINIARQRRTTIRKICTMQRE---------------
-V------------------------PLNFFTV---------------------------
--------STPRFREI--------HRRPRAG-----------------------------
------------------------------------------------------------
--------------------------------------ESYWW-----------------
---------TLKQP--GNEHLYF--ESFRMRSASFLVLCE-KLRPH--LQSSE-------
--ISVTAPLPTEVQVAICLYKLASCS-EYRVVGDVF--GV-HKSTVHKYFHIVVEAILR-
-LQLDFLKFP---QLDEAVMI-ARGFQKI-CK---IPNI-IGAIDGTHIPV-LPPS----
----EGYL---DYVNRKGW-PSIVMQAVVDHKYMFRDISVKL---PGSAHDATVFKESGL
FRNSAQL------IPQYSTTIE-GI----EIPLMLVG--DPAYPLLPWLIKPFT----GN
---LSP-EEESFNCNLSSGRI-VVENAFGRLKGRWRCL--SKRID-V-DPGFVPSVVLAC
AILHNFAEQQKEI------F---------------------LDSWA--------Q----N
VENDVE--FQQPRDQYSFEII----------------------------SEGNIDP-KCV
RN-------NL----------KNYL-----------------------ARTYP-------
-LRKSHI-----------------------------------------------------
------------------------
>Adarlingi_APLG2
-------------ME---------------------------------------------
------------------------------------------------------------
------------------------------------------------------------
-----------------------------------DDEEMKRIAIQTTFS----------
------------------AYAAKQVELAKQYETNRKKRCKIFLQR---------------
-L----------------------------------------------------------
--RYQLKRNGEQHQKE--------WSEILQEQL---------------------------
------------------------------------------------------------
-------------LDSVPTR--KFWKLNRSD-------QWYRN-----------------
---------LFEGEE-DNADQLF--ENFRLDRPTYDMLVE-ALNPD--MAPHP-------
--LLISQSCSTEKKVAVALYKLISGS-DYASVGDQF--GV-HKATVKNCLFQFCKALVKN
-FMDAEIALP---LTDEAMEI-SSAFEEK-CD---LPMV-MGALGLLHIPI-TPSG----
----AESK---NYLNSKKW-ASITLQAVVDHNHLFRHITCGH---TGCTEESAVLTDSGL
YQHFENAE-----MPAQM--IN-GN----PVQGYIVT--EPTYPLLPWLIHDYT-PLNNP
---ITT-EEQTFNDHLAKAKA-AVDQAFTRLRARFGIL--QRKID-I-DINFVPQILLTC
CILHNILEKRKMK------F---------------------EDEWI--------E----Q
MTAADQK-YPQPDGSIVTN------------------------------YTTSVEG-ETV
RD-------QL----------KDHV-----------------------QSKYM-------
-LFRS-------------------IDYS------------------QVYFINDPNH----
------------------------
>Aarabiensis_APLG2
-------------MD---------------------------------------------
------------------------------------------------------------
------------------------------------------------------------
-------------------------------------NAHKRQVVENLFL----------
------------------TFATKQAELFKQYDANRKKRSKIFLQR---------------
-L----------------------------------------------------------
--RYQLKRNGENHRKE--------WSSKLEAEL---------------------------
------------------------------------------------------------
-------------LESIPTR--KIWKLSRND-------KWFRE-----------------
---------LFEQE--DNEDDLL--RYFRMGRAMYDTLVA-MLRQD--LAPHP-------
--LLAAQSCSAEKKVGIGLYKLTTGA-DYTTIGNMF--GV-HKATVKNCVHQFCKSMVKN
-YMDSEIYLP---DQEEMAEI-SKSFEDK-SD---IPLV-IGAMGRLHVPI-TPSL----
----ADSK---NYINGRKW-PSLILQAVVDNNHCFRHITCGH---VGATEDSVVLGDSGL
YQHFDGAD-----LPSQN--IN-GN----TVKSFIVS--DTVYPLLPWLQHGYM----TP
---TTT-EEETFNEHLNKARV-AVDEAFDRLRARFRIL--QRKID-I-DINFVPQILLTC
CILHNFLEKNKTP------F---------------------LEAWS--------E----A
LQESNQR-YPQPDGSASLN------------------------------YTTTVEG-ETI
RD-------VL----------KEHL-----------------------HSKYV-------
-LFRT-------------------IEYN------------------QVYFIGEGNN----
------------------------
>Adarlingi_APLG2b
-------------MHKVALVS-----------------------PM--------------
------------------------------------------------------------
---------------SSLKQFQRE------------------------------------
----------------------------------------YGALLD--------------
------------------ELIREQAELCERFESLRRRRHIIFFKR---------------
-L----------------------------------------------------------
--RYKIKCKLERHREE--------WVEMLRKTLH--------------------------
------------------------------------------------------------
--------------ENVPTR--PIGRPARDD-------SWYRS-----------------
---------QFEA---GDDATLL--ATIRMDRRTYLYLVD-VLRGD--LTPQSQQ-----
-ILAPRETVSVEKRCAIGLYKLASGE-NFSQLGKRF--GV-HKLAAADSFYRFCSTIVTR
-LRRNVIRLP---SEQEALKL-AVRFEKN-TC---LPRV-MALIGMMHFPITNAPT----
----------NSYINNDGW-ASMLLQAVVDHSGLIRFATSNH---AGSTDAYTVLDESEV
NNHFNHSE-----LPTEFY-I--GTDDQAAVKPFLIG--GSEYPLLPHLITRYS------
A-PESR-EELLFNKHLDAALG-AFDVTMQRLMARWNIL--HRGMD-F-DPVTVPRTIVCC
CILHNILERRSIS------F---------------------DTNWI--------T----R
KRYDIQP-TAKPPEQLV--------------------------------A--QPDG-EVI
RDWAK---RRL----------AIRL-----------------------AKSEAEAK----
-----------------------KPPYRTI-----------------QQRVQ----L---
----------------------PK
>Aalbimanus_APLG2b
-------------MYKVALVS-----------------------SM--------------
------------------------------------------------------------
----------------SVKQFRRE------------------------------------
----------------------------------------YGALLD--------------
------------------DLTREQTELCERFESLRRRRHIIFYKR---------------
-L----------------------------------------------------------
--RYKIKCKLERHREE--------WIEMLRKTLH--------------------------
------------------------------------------------------------
--------------ENVPSQ--TVGRPVRDD-------SWYRS-----------------
---------RFLD---GDDATLL--ATIRMDRRTYLYLVD-VVRGD--STPQSQE-----
-ILAPRETVTVEKRCAIGLYKMASGE-SFSQLGARF--GV-HKLTAANSFYRFCSTIVTR
-LRRNVIRLP---AEQEALKL-AVRFEKN-TG---LPRV-MGLIGMMHFPIANAPN----
----------NSYINGDGW-ASMILQAVIDHSGLIRFATSNH---AGSKDAYTVLEESEV
NNHFNHSE-----LPTEFY-I--GPDDQAAVKPFLIG--GREYPLLPHLITRYP------
A-PESR-EELLFNKHLDAALG-AFDVTMRRLMARWNIL--RRRMD-F-DPLTVPRTIVCC
CILHNILERRSIP------F---------------------EMHWI--------T----R
DRYDIQP-TVKPPERVV--------------------------------A--QPDA-EVI
RDWAK---RRL----------VIRL-----------------------SKDEAK------
-----------------------KAPYRTA-----------------QQRIY----L---
----------------------RK
>Dpersimilis_DPLT3
------------------------------------------------------------
------------------------------------------------------------
------------------------------------------------------------
------------------------------------------------------------
------------------------------------------------------------
------------------------------------------------------------
------------------------------------------------------------
------------------------------------------------------------
------------------------------------------------------------
-----------------------------MERPCFDILVN-RLEV---LRKKD-------
--TNCRAAIPLEKRIAIALYTLGSSS-EYRTVGRLF--GV-APNSVCNILHEFCRALIDE
-FSKEYMS-PNYLTSDKIDEC-VKGFEA--IG---FPQC-LGAIDGCHIEI-KPPA----
----AEAV---DHHNYKGW-YSTVLFALVDYRYRFTYVNIGS---AGRCNDSMIYQKSSL
AKHIEAS--ALL-QEKAKE-IS-GV----NVPVMLIG--DSAFRFSKKLMKPYP--FSTV
---ASL-EQRTFNYNLSKARR-VVENAFGHLKARFRII--GKGLD-S-HHKNNSAIIMSC
CILHNILNDEIGS------L----------------------------------Q----Q
MSSAN---SPIPATVLLTLIS------------------------------------QQN
RY-------DL---------QSQNI-----------------------------------
----------------------------------------------V-------------
------------------------
>Sitophilus_PLT1
-------------MP---------------------------------------------
------------------------------------------------------------
------------------------------------------------------------
------------------------------------------------------------
-------------------------TKKDRRKAAACYYYLAVKSR---------------
CT----------------------------------------------------------
--------EKKRSHRY--------WVRDWIKR----------------------------
------------------------------------------------------------
----------------------------RENM------NIMEI-----------------
---------LLKELEQEDEVCYK--NFLRMSAADFRYLLD-KIKFV--IEKQN-------
--THMRNSIPAAERLAITLRFLATGD-SYHSLMYLF--RI-PVCTISRIIPEVCSAIYNV
-LKEEYLQVPS--SEQEWLQI-ARQFEEK-WN---FPQC-IGALDGKHVAI-KAPK----
----HSGS---LFYNYKGT-HSIVLMALADANYKFLYINVGS---MGRISDGGVFNTCSL
ATKLENN--SLN-IPKPRP-LP-GR--NKAIPFVIVA--DDAFAMKPYIMKPYA---FRN
---LHG-GQRVFNYRLSRARR-IIENCFGIASARFRVL--RKPIE-L-EPEKVSIIVSAI
CVLHNFLMTRSQN------LYAPNGTFDIENHENGT---IQPGEWR--------Q----E
TK------ALLPLQLNR---N----------------------------LRGNLYT-KEV
QK-------EL----------TKYF-----------------------QEE---------
---GE-------------------VPWQ-------------------YEYI---------
------------------------
>Ctenocephalides_PLT1
-------------M----------------------------------------------
------------------------------------------------------------
------------------------------------------------------------
------------------------------------------------------------
------------------------------------------------------------
------------------------------------------------------------
------------------------WVREWIAK----------------------------
------------------------------------------------------------
----------------------------REEE------GVYAK-----------------
---------LLKELEYQDVSSYE--NFIRMTHQDFQHLLE-RIAPR--IRKQD-------
--THLRKSISPSERLTLTLRFLATGD-SYQSLSYLF--RI-PPTTISRIVPEVCDALYLE
-LKNDYLKIPC--TSEEWENE-AKRFDAT-WN---FPNC-IGAIDGKHVVM-KAPE----
----DSGS---LYYNYKGT-LSIVLMALVNADYKFLYIEVGC---NGRVSDGGVYANCSL
SACLENK--SLN-IPEAKP-LR-FQ--SVPVPYVIVA--DDAFPLKTYIMKPFP---FRD
---QPV-ENRVFNYRLSRARR-VVENAFGLLSMRFRFL--RKPVE-L-CPQKVIKLVQAA
CVLHNYLIEKKST------KYVSEGTVDME--KNGR---LIEGCWR--------D----D
PLPQN---SFYSLQHTG---A----------------------------RNPTCTA-KQV
RE-------NF----------RTYF-----------------------MSRA--------
---GE-------------------LPWQ-------------------YKYV---------
------------------------
>Dwillistonii_DPLT2
-------------MS---------------------------------------------
------------------------------------------------------------
------------------------------------------------------------
------------------------------------------------------------
---------------------------AQKSRVAAVAVLAILMKR---------------
----------------KKVRR---------------------------------------
--------LESAKKRK--------CVKELISK----------------------------
------------------------------------------------------------
----------------------------RYEK------GVHQN-----------------
---------LLKELQNGDETYYH--NFFH-AVSDFNFLLE-KVKHN--ITKQD-------
--TVMRPAIPPNERLALTLRFLATGD-SYHSLMYLF--RI-PVSTVAVIVPECCRAVYEC
-LKREYLK-PN--STNEWLKI-SSDFESI-WN---FPHC-IGALDGKHVVM-KAPP----
----NSGS---TYFNYKGT-HSVVLMVLADANYKIIYFDVGG---KGRISDGRIFNASSL
SYELQNE--QLN-VPGEQP-LP-GR--ELKVPYVLVA--DDAFALKRYIMKPYP---FRN
---QPA-PNRVFNYRLSRARR-VVENVFGIMANRFRVL--RKPLE-L-GPEKTIDVVSAI
CALHNWLMAKKES----KQKYAPNGTFDNE--ADGE---VVPGTWR--------N----G
LTLEG---NCIPLQRNT---Q----------------------------NSTEAKD-IHY
VK-------NL----------NIFL-----------------------FRLMVK------
-CHGN-------------------INIYKSNYSDIFNKLYYLPNVEFYNYFRRHF-----
------------------------
>Pararge_PLT1
-------------ME---------------------------------------------
------------------------------------------------------------
---------------------SED------------------------------------
------------------------------------------------------------
----------------------------SLLALTIISASLLIIHR---------------
-L-----------------LK---------------------------------------
--------KPQRPRRW--------WRTELYKR----------------------------
------------------------------------------------------------
----------------------------REGR---------EL-----------------
---------LTDMNFQHISGQYK--SFTRMTPTDFENLLA-IVGPR--ISRKY-------
--SNLRAPISAQDRLAITLRFLSSGD-SYTSLQYTF--RV-SKQSISGIIPEVCSAIIEE
-LKEN-IKVPT--TANAWLKI-SKEFEDR-WN---FPHC-IGALDGKHVLL-QAPI----
----KSGT---EFYNYKQH-FSIVLFALVDADYNFLFVDVGC---QGRISDGGVFKDTQL
YDKIENR--TLD-LPESRP-LS-DR--NVCIPYFFLG--DSAFALSEYLMKPYA--GIRP
---KGS-SKRIFNYRLSRARR-VVENVFGIVSSVFRVL--RKPML-L-QPHKAELVVMAI
TLLHNYLKRHSTN------VYMIPGLVDRE--EDGN---LNEGTWR--------Q----N
NNNIT---SILPVRNIP---R----------------------------RSPAHL--NAI
RD-------EF----------ADYF-----------------------MNE---------
---GK-------------------VSWQ-------------------DRCS---------
------------------------
>Maniola_PLT1
-------------MC---------------------------------------------
------------------------------------------------------------
---------------------ARQ------Y---C-------------------------
------------------------------------AACPRHAVLSVCI-----------
---------------------------RSKMKAAACVVALLIIRK---------------
-L---------------RRRK---------------------------------------
--------RLKKTRQC--------WIRPLFQQ----------------------------
------------------------------------------------------------
----------------------------RVKN----------------------------
----------LKVINYEIHYRTT--QFLRLTLEEFEHIHT-LVEPF--IKKTD-------
--THWRVAITTKERLAITLRYLATGD-SYTSLQYIF--HV-SKQTISKIVPEVCDALVKA
-LKD-VIKLPV--SEQDWKIV-SKEFEEK-WN---FPHV-IGALDGKHITI-QAPF----
----RSGT---EYYNYKKY-FSIVLLALVDSNYNFMYVNVGS---QGRISDGGVFKHCEL
YRKLENN--QLN-VPAPEI-LNIPY--TTKVPYVILG--DQAFALTKYMLTPFA--GIHS
---KGS-KERIFNYRLSRARR-VVENAFGILASKFRVL--RNAIM-L-NPTSAKKVVLAA
VHLHNFLRNSSSITTS--------------------------------------N----N
SMNESV--TLTPNECIG---G-----------------------------TP-----TDI
RN-------FL----------AEHF-----------------------MAN---------
---GS-------------------IIWQ-------------------DRY----------
------------------------
>Cryptotermes_PLT1
-------------MS---------------------------------------------
------------------------------------------------------------
------------------------------------------------------------
------------------------------------------------------------
------------------SMGIRREALRNLLRMDVRQLCEEMVEQ---------------
------------------------------------------------------------
--------LRRRKKRK--------WVLDWIRR----------------------------
------------------------------------------------------------
----------------------------RDQL------GASAR-----------------
---------LMRELAEEDPKGYR--NIMRMAEVKFEELLE-MVSPL--IRKKD-------
--TVMREALSAKTKLEIALRYLSAGE-SLKSLQYLF--RV-PHNTISTFLPEVLGAIFEV
-LQP-YIKVPP--STDEWKAI-QKAFECR-WN---FPNC-CGALDGKHIQI-MRPK----
----NSAS---LFFNYKGT-YSIILFAMVDADYCFRYIDVGR---DGRSSDSTVFRNSSL
NAAMEQN--FLN-WPTGG---------------LFVG--DDAFPIQPYLLKPYS---HRW
---LSD-EERIFNYRLSRARR-VAENAFGILAARFRIF--CRPIN-L-SVETIDLVVKAA
CALHNWLRVTSTT------YYLPQGSLDMEDPTSGE---PVLGAWR--------Q----E
PT------AMLPVDRLY---S---------------------------SNNYKRDG-EEV
RK-------RY----------ARAF-----------------------MTDLA-------
------------------------VPWQ-------------------YAALRKS------
------------------------
>Ischnura_PLT1
------------------------------------------------------------
------------------------------------------------------------
------------------------------------------------------------
------------------------------------------------------------
------------------------------------------------------------
------------------------------------------------------------
------------------------------------------------------------
------------------------------------------------------------
------------------------------------------M-----------------
---------TFIDASAGRADGFT--EYLKSQ-----------------------------
-----------------------------KPVAVHV--KC-RTNYTRSSTIASFSSQIEG
-DVASTSKAPN--TAAEWEVI-AQDFQKF-WN---FPHC-MGALDGKHINF-RAAR----
----ADGS---TFFNYKHA-HSIILMALVDANYRFLYYDVGV---NGRVNDAGVFRDCSL
RAALTSN--RLD-VPPGKP-LP-GR--QRDTPYVIVG--DDAFPLQPYLMKPYP---ERG
---LSQ-SQRVFNYRLSRARR-VVENAFGILSNRFRIF--LSPIN-L-SVEKVEKITLAC
LALHNFLRTKKDT------SYVCSGLVDEE-TADGL---LIPGMWR--------N----D
P---R---LHNPLVRQG---G----------------------------NRAHNSA-LVI
RE-------EF----------TNYF-----------------------NGE---------
---GQ-------------------VPWQ-------------------NRV----------
------------------------
>Myzus_PLT1
-------------MD---------------------------------------------
------------------------------------------------------------
------------------------------------------------------------
------------------------------------------------------------
-----------------------ALVAEVVRRRKNAISVFLLIEG---------------
-L---------------RRRN---------------------------------------
--------NSKKPVRL--------WSRSWLLR----------------------------
------------------------------------------------------------
----------------------------RDKH-----QSVLNM-----------------
---------LFEELGPENPACFT--NFTRMQEDYWNELLI--------------------
-----------LDRLSVTLRYLATGN-TFKDLSYST--RI-APNTISSIVRSTLAAIIQI
-LEPRVITFPS--TAEEWALV-GHKFETL-WN---FPHC-IGSLDGKHINF-RPAR----
----KEGS---KFRNYKGK-DSIVLLALVDAEYRFLFVDIGM---NGRMHDSDVFRESPL
GNKIYSN--ALP-LPSPCE-VP-GF--NYKLPYVIVG--DDAFALKPNLLKPYP---SRG
---LTL-DKRIFNYRLSRARR-TVENAFGILANRWRVL--LSTIP-L-DVGMVETITYAC
VLLHNYLITKKNS----HQWYVPNNYRISN-NSNAN---SHEEQLS--------E-----
--------HQYGLEQQT---G----------------------------NRSSNNA-LEI
RD-------KF----------CEYF-----------------------NTA---------
---GV-------------------VPFQ-------------------YGAIEMGNQ----
------------------------
>Solenopsis_PLT1
M----------NEMD---------------------------------------------
------------------------------------------------------------
---------------------EVD------------------------------------
------------------------------------------------------------
-----------------------AIIATVIHRRKITLTLFLVIER---------------
-L----------------RRQ---------------------------------------
--------RNQHRRRL--------WSRQWLQR----------------------------
------------------------------------------------------------
----------------------------RETH-----NSVLTM-----------------
---------LFEEFGPEDPRSFQ--NFTRMQEEVMEELLN-LLIPY--IEKKN-------
--TVMREAISPRMRLSATLRYLATGN-SFQDLAYST--RI-APNTLSQIISETLQAIIIV
-LDKKVIPFPS--KPEEWKIV-ANRFETM-WQ---FPHC-VGAVDGKHILF-RPPR----
----SDGS---KYRNYKGK-DSIILLAVVDANYKFIFVDVGK---NGSSHDSVVFRESLL
GVKLKEN--TLN-LPPPKT-LL-NF--NFKMPYVIVG--DDAFSLHTNLMKPYP---DRS
---LTE-NRRIFNYRLSRARR-IVENAFGILANRFRVL--LNPIP-L-SVEKVETTTYAC
VLLHNFLLSKNVQ------RYIPSEYRSEN-----------------------------S
KTPES---GLRSVNQQR---G----------------------------NRSSVVA-REI
RN-------MF----------TEYF-----------------------NTT---------
---GA-------------------VPWQ-------------------YSAIEKGN-----
------------------------
>Photinus_PLT3
-------------ME---------------------------------------------
------------------------------------------------------------
------------------------------------------------------------
------------------------------------------------------------
------------------------MENLIKCQISVLSIIFALKRR---------------
QL----------------KNR---------------------------------------
--------RNQKARRL--------WSRRWLQR----------------------------
------------------------------------------------------------
----------------------------RDEG-----YGMSSM-----------------
---------IFNELKCEDPVSFQ--NYTRMSVSVFEKLLH-AVEPI--ITKQD-------
--TVLRESISVRTRLLLTLRYLATGE-RYINLHYSF--RI-SVPAISHIIPETINAIYAV
-LKDEYLRMPN--SPEQWRII-SDGFYKL-WN---FPNC-LGALDGKHISF-RPRK----
----EDGS---LYFNYKGF-NSIVLLALVDSEYNFMYVDVGC---NGRVSDGGVFANSTL
CSAIENA--TLN-FPEENV-LP-NS--HRKAPYVILS--DEAFKLTNRMIKPYG---QRS
----ST-WEKVFNYRLSRARR-VVENAFGILANKFQIL--QREIN-L-SVDKVQNLTLTC
CVLHNFIKKNEGK------VYLRG--IDIEDTENIT---LREGNWR--------L----E
V-------FTTGLETHR---S----------------------------NRSANVP-MAI
RD-------TF----------SNYF-----------------------NEE---------
---GF-------------------VSWQ-------------------WEAVKKFNF----
------------------------
>Agambiae_HARB1
-------------MS---------------------------------------------
------------------------------------------------------------
---------------------EPELENDNN------------------------------
------------------------------------------------------------
----------------------------------------EVRDR---------------
-S---------------RSRS---------------------------------------
--------RSPQARRL--------WVQDLFLN----------------------------
------------------------------------------------------------
----------------------------RNET------G-NRL-----------------
---------LTDITTSGIYETMN--RFLRMKKEDFFHLLS-LVGPK--IAKMD-------
--TDFRKAITEQERLLITLRYLATGE-TFTSLQYVF--RV-SRHSISRIVKETCACLIEA
-LRDQHQRLPS--TEEEWLAI-SRRFEQR-WR---FPHA-IGAIDGKHVEI-ICPR----
----NSGS---EYHNYQKF-FSIVLMVVVDADYNFLWADAGG---KGGISDGGIFKNTRL
YHKLEND--QLN-IPPATP-LQVPY--QTPVPYFILG--DKAFAFTNYCLRPYS--GVHP
---PDS-MERTFNKMHSTCRM-PVENSLGILANRWRVL---KGIQ-L-QPDVAKNIVLTT
VYLHNFLRKHASR-----DTYTPPSAFDRV--VRGR---RVDGDWR--------S----E
----G---GLTDL-QNI---A----------------------------SRPSENL-ADI
RN-------HI----------ANHL-----------------------KHN---------
---RS-------------------T-----------------------------------
------------------------
>Ae_albopictus_PLT1
-------------MA---------------------------------------------
------------------------------------------------------------
------------------------------------------------------------
------------------------------------------------------------
------------------------------SMVLRAVQAVRMVRA---------------
-V---------------RERQQLRREI---------------------------------
--------TSPSERRW--------WVRPSNQT----------------------------
------------------------------------------------------------
----------------------------RPTE------GFFET-----------------
---------AYPLMRERDPEYFF--RCTRMTPQIFDMLLQ-RINHR--LQKYS-------
----IRQPIKPACRLFLTLMYLAHGS-SIFEISRLF--RM-GVTTVREITQEVSQVLWFE
-LHGTFMPEV---TEAKWKQY-SDEFEVK-WN---LPHC-CAAVDGKHISI-HCPP----
----NSGS---LYFNYKKQ-HSIVLMAMCDANYNFVAVDVGA---YGGNADSSVFSSSEF
GSRLLQG--RLG-LPQAAS-LV-DG---PLMPYFIVG--DAAFPLKTNLMRPYP---GRN
---LPP-LQEHFNYRLSRARR-VIENAFGILVSRWRIL--LSPLF-L-HPESADNLVKAT
LVLHNFVKSTNEP------QYNPPGYVDQI-GHRGEI--IVPGEWR--------S----T
TE------PLNSVGNSIIQRG----------------------------NNAARSA-YET
RD-------TL----------AQYL-----------------------FENNIFCL----
------------------------VPLA-------------------MATFPSAPSN---
----------------------MH
>Ae_aegypti_PLT1
-------------MA---------------------------------------------
------------------------------------------------------------
------------------------------------------------------------
------------------------------------------------------------
------------------------------SNILRAVEAIRTIQQ---------------
-L---------------RTIRDIQNG----------------------------------
--------NIKKDRRW--------WIRPSNLN----------------------------
------------------------------------------------------------
----------------------------RATE------GFFET-----------------
---------AYQLMRERDPEYFF--RCTRMSSYTFDLLLS-KIKHR--LEKFS-------
----IRTPISPECRLFVTLVYLSGGS-SIFYVSRLF--RL-GVTTVREITQEVTQVLWEE
-LKHDYLPEV---DGQQWQRY-SAEFESR-WN---LPHC-CAAVDGKHVTI-TCPP----
----NSGS---MYYNYKKQ-YSIVLMAMCDANYNFVGVDIGA---YGGNADGSVFAQSAF
GYRLLHG--ELE-LPQPSA-LP-NG---DVLPYFIVG--DAAFPLKSNLMRPYP---GRN
---LEI-LQENFNYRLSRARR-TIENAFGVLVARWRIL--LSPLQ-L-QPDAAENIVKAS
VVLHNFVKRHNAN------QYAPPSFVDHI-GQEGEI--IVPGEWR--------S----Q
VD------PLVGIDSDFVQRG----------------------------NNAARNA-YQA
RD-------VL----------AKYL-----------------------LETRFR------
------------------------------------------------------------
------------------------
>Culex_PLT1
-------------MRCYALLCFS-------------------------------------
------------------------------------------------------------
------------------------------------------------------------
------------------------------------------------------------
-------------LFINYQYSNFKMDSELETVLVLLSAAVAAAVAAG-------------
QI--------------F-------------------------------------------
--------RPSRTRRW--------WVRPANQS----------------------------
------------------------------------------------------------
----------------------------RGEA------GLFDQ-----------------
---------QYQILRQRDPEYFE--KTIRMELNTFDLLLA-KVEDK--LKKYS-------
----QRKSIEPACRLFLTLHYLAHGD-SIYTLSRTY--RL-GESTVHRIVREVTKVLWSE
-LSAEFMPIP---GEQEWRLF-SEQFFER-WN---LPNC-CAAVDGKHVAI-QCPR----
----NAGS---QYFNYKKF-HSINLMAMCDADYNFVAVDVGA---YGGNSDGSVFANSAF
GLKLLTN--QLN-LPADKP-LP-NS--ATVVPHFIVG--DAAFPLKDNLMRPYP---GKN
---LPP-AKDRFNYRLSRARR-VIENAFGILVARWRIL--LNVLF-M-EPDSAEYVVLAC
VILHNFMKKHSPA-------YCPPNFVDRE-GASG----FIPGAWR--------E----S
TL------PLPSINAAQICNG----------------------------NNSRQSA-YRI
RD-------IL----------AEYL-----------------------LQNPL-------
------------------------------------------------------------
------------------------
>Ae_albopictus_PLT2
-------------MLD--------------------------------------------
------------------------------------------------------------
------------------------------------------------------------
------------------------------------------------------------
-----------------------------------LFMVILLYRL---------------
----------------YKQYQ---------------------------------------
--------SSGGDRRW--------WVHPLLED----------------------------
------------------------------------------------------------
----------------------------RPEK------GFFAA-----------------
---------NYEKMR-QHPERFF--KQTRMDPETFDVLLE-KISSR--LQKYS-------
----LRPSLSPTFRLFLTLSYLSHGT-AFPFLAASY--KI-GESTARKIIQEVCGLLWQT
-LKSDYLPEL---TVQDWADK-AAEFYSL-WD---LPNC-CGAVDGKHVYL-QCPP----
----NSGS---QFFNYKGT-FSINLMAVSDACSNFIAVDVGA---YGGNSDGGVFAESTF
GKRLYSG--QLG-LPQAAC-LP-GA--TLEIPHYLVG--DAAFPLKPYLMRPFP---GRL
---LPA-IRENFNKRLSRARR-IVENAFGILVARWRIL--RNTLT-M-EPAQAERIVLAC
VVLHNFLKKECSS------RYCPPGYADVI-GPEGEI--IIQGEWR--------K----D
SS------PLPSCSNKI---G----------------------------NNSAAKA-FEV
RD-------YL----------SEYL-----------------------FTHPVKAKPE--
-----------------------GITIN-------------------H------------
------------------------
>Thrips_PLT2
-------------MD---------------------------------------------
------------------------------------------------------------
---------------------NND------------------------------------
------------------------------------------------------------
-----------------------VPLETFGAALILLTLSVLVLKR---------------
-R----------------------------------------------------------
--------RRGGIRRW--------WRHPTLIE----------------------------
------------------------------------------------------------
----------------------------ED--------GEYAK-----------------
---------LFLPYKNTSHDRFF--RYTRMEVWQFDELLK-LVGPR--LRRFS-------
----MRKPVPPEERLAITIRYLAHGG-NLITLAEAY--RR-GHSTVNDIVRETCDAIWEA
-LSPIYVKTP---SREDWPRI-SREFWEL-WN---FPNC-LGAVDGKHVEI-ICPP----
----NAGSV--TFNNHYSS-HSTVLMAMCDAKYRFTYVDLGS---YGSQSDSSIFMNSQF
GRDLLEG--NLD-LPPEQP-MPFTR--EPHFPHWMVA--DQAFPLSENILRPYP---GKS
---LTE-EQRVFNYRLSRARR-CIENAFGILVGRWRLF--RKRIQ-A-LPETVDSYLKAA
ICLHNFVITTQEEGT---SQYCPPNYVDRE-DGQGR---RIDGAWR--------A----D
PQDDAP--LFRPIGRIG---A----------------------------NRAGVQI-IRM
RD-------QV----------AQYL-----------------------VSEE--------
---GA-------------------VDWQ-------------------DRIVWEGYE----
------------------------
>Anoplophora_PLT1
-------------MI---------------------------------------------
------------------------------------------------------------
------------------------------------------------------------
------------------------------------------------------------
---------------------IRKKQLLMSCLALQLNVATLYMKW---------------
----------------KHQKR---------------------------------------
--------KRWHYRRW--------WIRPINQR----------------------------
------------------------------------------------------------
----------------------------RKEL------GHFST-----------------
---------LFQELK-ADPELFF--KYTRMDENTFYELLK-IISPQ--LIKHS-------
----IRPFISPEERLLITLRYLATGD-QVFSIALAF--RL-GVSTTRHIIKEVCMVITNI
-LTSEYLKVP---RTQEWKNI-SDGFYNN-WN---LPNC-IGALDGKNVVI-QSPR----
----NSGS---LYYNYKKS-FSIVLMAACDHNYKFTIIDVGA---FGSESDGGVLIKSPF
GKAIYSNPQAIN-LPTEPELLP-HS--QISLPYYFVG--DEAFQMSPRVMKPYP---GRY
---LND-MKRIFNYRLSRGRR-VIENSFGLLVSRWRIF--RRPIC-S-MPETVNKIITAC
VCLHNFLKSKNDLLHIGDRLYCPNNFVDYE-DVEGN---IVPGEWR--------D----E
EY------NLRAVGASD---A----------------------------HRATTDS-YRM
RE-------NL----------AEYF-----------------------VTPD--------
---GE-------------------VPWQ-------------------YTYLRRGEHG---
---------------------TRD
>Cyphomyrmex_PLT1
-------------MR---------------------------------------------
------------------------------------------------------------
------------------------------------------------------------
------------------------------------------------------------
------------------------------------------------------------
----------------RKKKN---------------------------------------
--------KYWINRRW--------WVRPINVK----------------------------
------------------------------------------------------------
----------------------------RSEY------GDFAT-----------------
---------LFAELK-EDADLFF--RYTRMNVDIFNELLQ-MIRPY--LQKTS-------
----LRTPICPEQRLAITLRYLATGD-QVLSVALAY--RV-GESTAHKIIKETCEVLAKV
-LMPLYMKAP---SEDEWKHI-SKDFLAE-WN---LPNC-IGAIDGKHITL-QAPR----
----NSGS---MYFNYKKT-FSIVLMAACDSKYKFTMFDVGA---FGSESDGGILSRSIF
GKALYES--SLN-FPKRKVRLP-GS--EEKTYLYFVG--DEAFQMTVNMMRPYP---GRN
---LNE-QKKIFNYRLSRARR-TIENTFGILVSRWRIF--RKPIC-S-SPDVAVKFVVAA
MCLHNFLKTKNDEKSPHHQRYCPSQYVDRE-TNEGN---VISGEWR--------D--QLE
IN------NLRNLTTSA--------------------------------HRAAREA-YEM
RD-------ML----------SSYF-----------------------LTPT--------
------------------------------------------------------------
------------------------
>Folsomia_PLT1
-------------MP---------------------------------------------
------------------------------------------------------------
---------------------APD------------------------------------
------------------------------------------------------------
---------------------------------RRLIAKIMILRK---------------
-L----------------RRK---------------------------------------
--------LKRKVRGA--------AIRPIFWN----------------------------
------------------------------------------------------------
----------------------------RVDQ------G-DSV-----------------
---------LMKELR-EDPHYHH--RYFRMNMENFDQILM-LISGE--ITGKM-------
--THSR-PISVEEKLGITLRFLATGA-SQISLSFSY--RI-SPSSVSKILREVLKAIVKI
-FGPIHLPPP---TTDQWINN-EIGFRTR-WN---FPNC-VGAVDGKHCRI-QAPN----
----FTGS---TYHNYKGF-FSIVLTAVVDHQYKFSAVDIGA---SGSQSDGGVFGRSEI
GRRLENG--KLG-LPEAKI-VG--P--HL-QPHVIVA--DDAFALKPYMMKPFP---GKF
---LTL-ERRIYNYRLSRARN-VSENAFGMLAARWRIF--HTPIV-A-SLDLTRLVIQAA
VILHNFLIDKQDM-----------NTITAD-SDDGN----TTGNWR--------E----T
TTGDT---GMISLRQQG---S----------------------------NNRRQEA-VVV
RD-------RF----------LEYF-----------------------NSNE--------
---GS-------------------VSWQ-------------------MSRIS--------
------------------------
>Cryptotermes_PLT2
-------------MLIRLCLVLA-----------------W-------------------
------------------------------------------------------------
-----SSTGTVSSVARIRPTRSSD------------------------------------
----------------------------------LKPRPLQPNYIRHSAA----------
-----------PSVWPCIASEPRVCCYKMDDDLYFLENPYLVRRR---------------
------------------------------------------------------------
--------MQRKRRKY--------WVSPILIK----------------------------
------------------------------------------------------------
----------------------------RRIL------GEFHH-----------------
---------LHEELK-RNGEKFC--DYYRMNMETFQYTLM-AIQPS--ITKWS-------
---NFREVIPPEERLALTLRYLATGC-SFKTLGYSF--RI-SDVTVGRIVKETCEAIWDN
-LHVLHIPFP---KEDEVEPI-VQGFWNK-WK---FPNC-VGCIDGKHVRI-KNPR----
----HSGS---MFRNYKQF-FSIVLQAVAGPDYRFLAIHVGA---YGKESDGGVFSHSSL
SQKLEQG--ALG-VGRLSA-LP-GT--NIKVPYVLLG--DEGYPLKTYLMRPFP---MSK
---LGQ-SQTIFNKRLSKARQ-VVECAFGIMSSKWRLL--QTSIE-IEEPGDVDNIVKCI
CLLHNIIIEKEGE------EPVASFTCQQT------------------------Q-----
--------SRNRYSSLG-------------------------------ENRSVNAA-YSI
RE-------QF----------MTFF-----------------------CAEEVND-----
------------------------------------------------------------
------------------------
>Dyakuba_DPLT1
-------------MD---------------------------------------------
------------------------------------------------------------
---------------------SDEE-----------------------------------
------------------------------------------------------------
----------------------------------FFASSATINFI---------------
------------------------------------------------------------
--------L---KKNT--------GVHPLNTN----------------------------
------------------------------------------------------------
----------------------------RNEK------GEFHN-----------------
---------LYNDLR-NYPDRFF--NYTRMSISTFDYILN-KINSR--LMKNW-------
-PNFVIHPILPCQKLIITLRFLATGA-SFASLAYSF--KI-GRTTVSVVVKETVIALWEE
-LQPLHMPQP---TKEIISQT-ADKFWNL-WN---FPNC-AGAIDGKHIRI-KCPA----
----DSGS---MFYNYKKY-FSIVLQAVADANCKFIAIEVGG---YGKQSDGGTFNASQL
YMMLKAR--QF--LPPDSC-LP-GT--NTKMPYVFIG--DEAYPLLGNLLRPYS---RRD
---INA-NNEYFNSRLSRARR-CIECAFGIITSKWRLL--WKPIE-T-DPSFVDIIVKSI
CILHNTIIDLEGP------YDI-----DME-TQNFHI-----------------------
--------DTETHNDET-------------F-----------------NHVNLRTG-QLI
RN-------AF----------RDFV-----------------------CTHRNTE-----
------------------------------------------------------------
------------------------
>Ae_aegypti_PLT2
-------------MD---------------------------------------------
------------------------------------------------------------
---------------------SDDE------------------YF---------------
------------------------------------------------------------
-------------------------------------MSDEVRQY---------------
------------------------------------------------------------
--------FFGGFREY--------GVHPVNQK----------------------------
------------------------------------------------------------
----------------------------RNIF------GEYHH-----------------
---------LYPDLL-GFPQKFR--DYTRMEIETFEYILS-KIQVR--LTKQW-------
-TNFVKQPITPREKLIITLRYLATGI-SFNALSYTF--RI-GRSTAAEIVKETCLAVWDK
-LHELHMPQP---TEELFKNV-AKDYWEM-WN---FPNC-IGSIDGKHIRI-KSPP----
----NTGT---MFFNYKKF-FSIVLQAVADAKCKFIAIEVGS---YGKQSDGGIFKSSTL
FKLMESG--ELD-IPPDCH-LP-GT--NISVPHVLVA--DEAYPLLPHILRPYA---RRD
---CSP-DEEYFNARFSRARK-SVECSFGAINSKWRLL--WKPIE-T-EVQTAETITKAI
CILHNVIIDMEGY------EEVMKE------GEEFL------------------E-----
--------NAEKPKKTN-------------F-----------------HHSYRRTG-MQV
RD-------KF----------RDFI-----------------------CNNRL-------
------------------------------------------------------------
------------------------
>Dpersimilis_DPLT1
-------------ML---------------------------------------------
------------------------------------------------------------
------------------------------------------------------------
------------------------------------------------------------
---------------------------SSRVRKLLLCENVQMKKL---------------
-L----------------------------------------------------------
-------NERKIRREI--------WVHEIFRN----------------------------
------------------------------------------------------------
----------------------------RPVL------GEFHH-----------------
---------TYEQLR-RFPIKFA--EYARMQVETFDYILN-KIESR--IQKQQ-------
--TFLREPIGPKERLFVTLRYLSTGI-SMRALAFSF--RI-AESTLRKIIPETCSAVWEE
-LNSTHMIPP---DCTEYKKI-AHDFYEK-SS---FPNC-IGAIDGKHSRI-KCPK----
----NSGS---DYFNYKKF-FSMVLQGVADSNCKFIFIELGF---KGSQSDGEIFAASRL
QQAIIRN--ELD-IPSEEV-LP-NS--DIKAPFVFIG--DEAYPLTKYLMRPYP---RRS
---LTE-PRSVFNERLSSARR-CVECAFGILTEKWRLM--KREID-A-TPKTAIILIKAM
CLLHNIIIDVENIC-----DYFYT----FE-GENSTY-----------------------
--------NSNKDLSKN---N----------------------------NRSKNEA-KEI
RE-------SL----------LSFF-----------------------LNKT--------
------------------------------------------------------------
------------------------
>Astephensi_PLT2a
-------------MD---------------------------------------------
------------------------------------------------------------
------------------------------------------------------------
------------------------------------------------------------
---------------------------SDTEQKILRSTSLALRYL---------------
------------------------------------------------------------
--------LLQKQRRN--------EVNSIFKD----------------------------
------------------------------------------------------------
----------------------------RKLN------GQYYV-----------------
---------LFPKLQ-QDEQKFF--EYMRMSKRTFDYILG-KIEHL--ITKQP-------
--THV-PYISPEERLMVTLRFLSTGI-PFKSLSFSF--CM-AHNTIGNIIYETCDAIWNT
-LNSEFIPLP---TTSAFERV-EKEFLDQ-WN---FPNC-LGAIDGKHVRI-KAPA----
----KSGT---QYFNYKKY-FSLHLQGVADANCKFICVDIGE---YGSRCDSGVFNSSTL
YELIRSN--RLN-IPAPKP-LP-GT--TRSLPYVFIG--DQGYPLKNFLLRPYP---DNN
---ADA-AKLHFNERLSIARR-CVECAFGILVAKWRFL--KTELQ-I-TPDHATVLVKAA
CLLHNLCIDFRET------VTTPGD------SNSGSV-----------------------
--------NCNSNARYR---A---------------------------NNHASREA-TEI
RD-------SF----------KDYF-----------------------CSRHE-------
------------------------------------------------------------
------------------------
>Dpseudoobscura_DPLG5
-------------M----------------------------------------------
------------------------------------------------------------
---------------------ARE------------------------------------
------------------------------------------------------------
----------------------------IQLIHDILKIAQVAADL---------------
------------------------------------------------------------
--------EDRDKAED--------LPWKENAR----------------------------
------------------------------------------------------------
----------------------------RKGH------APIRT-----------------
---------IPKACTFTDDTSLR--ALHGMTWTAFGKLLK-QLRGR--LDRKN-------
--PTL---LPAETRLQMALRYLTTGD-SFSTLAGIY--RV-GKSSIKYIVEEVIKAIVKE
-LKGVCLQTPQ--TEEEWLDV-AKQFEEL-WN---FPHC-LGSLDGHHIAF-RSKT----
----VKDD---SYTNYRQF-QSIIMLALVDAHHRFLYVDASS---PGGATDA--FTDSTL
YNGLESN--LLN-IPHEKP-LL-GL--NEELPHVVLA--DKGFELQPWLMKQHE--IPS-
----TI-EKKIFNYRLNRAHR-VVVNALGIMSNSFRAL--QTEIK-L-EASMVEKLVIAT
SILHNFLVREE-P------EYLKG--LEKEDTDLVT---LIPGEWR--------K----N
SLF-M---ELAPHGAPI--QL----------------------------DGSENVA-CSI
RD-------GF----------TMYV-----------------------NAS---------
---GA-------------------VPWQ-------------------MDAVNPM------
------------------------
>Dkikkawai_DPLG5
-------------ME---------------------------------------------
------------------------------------------------------------
----------------------KD------------------------------------
------------------------------------------------------------
----------------------------IKTVLDILRLAKSVMDL---------------
------------------------------------------------------------
--------CEKDKRRR--------------------------------------------
------------------------------------------------------------
----------------------------RQQL------SAFQC-----------------
---------PLRELLLGDEETFR--AFHSMSTLSFRKLLR-ILRAR--LERQD-------
--SQITGSVPAEVRLHMTFRFLATGE-SFATLAGIF--QL-PKKRIKDIVAETLSSIVKR
-LKRTFLEIPR--TEEQWLSI-ARDFQEI-WN---FPHC-LGAVDGHHIAF-RSKT----
----ITDA---SYSNYRQF-NSIIMLALVDAQHRFLYVDASS---KGGAEDA--FTDSPL
FDAMESN--WLN-IPPESN-LP-GL--EEELPHVILA--DQGFHLQPWLMKPYE--TSEA
---LTM-VKKVFNYRLNRAHR-VVGNALDIMSNRFRAI--QTELE-LEEVLQITNLVKAT
SILHNFLISEERE------EYLHG--LETEDIDFMA---LIPGDWR--------A----N
TFLM----GLAPLSDRL--------------------------------DDCENVA-RSV
RD-------GF----------TTYF-----------------------SST---------
---GA-------------------VPWQ-------------------LEAVQESGK----
------------------------
>Frankliniella_PLT2
-------------MAPVRSLIRN-----------------YMLF----------------
------------------------------------------------------------
---------ALQRSSAGCPVSRED------------------------------------
-----------------------------------------EGVLK--------------
-----------------------TLAAYNFLKRESLRLRTLVVLA---------------
------------------------------------------------------------
--------KRRMKRRW--------WVRPIFAD----------------------------
------------------------------------------------------------
----------------------------RKMA------GAWFS-----------------
---------LIPVMKEFDAEAYF--NFLRMTPDSFDWLLE-LIGPV--ISKS--------
--CDRREVISAGERLAITLRYMASGD-SQVSLSYLF--RV-ADCTISQIVTETTAAIWYG
-LKG-FVFEPI--CEDFWRRK-SAKFESM-WN---FPMC-VGAIDGKHCFV-QKFP----
----MMGS---ECYNYKYG-NSLILLAISDAKYKFIMVDVGA---RGRESDGGVFARSEF
GQLFLND--QLR-FPPAVF-NS-EL--DCNLPYVFLG--DAAFPGGTHLLKPFE---NRY
---IPP-EEHVFNYRLSRARR-VVENAFGILAARFRIF--RTNII-A-SETLAQNIILAS
VALPNLHLIREDSIPPRQKLYLPPGYGDVY-MSNGK---LKKGRWR--------N----E
CKQTEKS-ILKTLVRQEIPGA-------------------------------DEDGEEEV
RE-------KF----------MELF-----------------------IKRP--------
------------------------LPWQ-------------------SDELPNTF-----
------------------------
>Nasonia_PLT1
-------------MQ---------------------------------------------
------------------------------------------------------------
------------------------------------------------------------
------------------------------------------------------------
------------------------IEKLEKVRKCLLVQQLLLRTL---------------
-I-------------NIKKLK---------------------------------------
-----LLKKKIILRRW--------WVKPHLYP----------------------------
------------------------------------------------------------
--------------------------DVRNLV------GAYEL-----------------
---------LFNYFKLRNGEEFY--EFTHMSVQNFYDLIY-LVSER--LQKQ--------
--VCRRPPIPPEIRLAITLHYLGHGG-SVSSEAMYF--RV-GKSTMYDIIAETCNIIQTT
-LLNIYVKPP---DEAEWLQI-AQDFEEK-WN---FPNC-IGALDGKHIEI-NRPA----
----HGGS---LFHNYKNF-ESVNLMAVSDAHSRFIWFSVGD---CGSFNDASVFAATDF
SRKLFNN--ELN-IPNSRC-LT-NT--NIRMPFTLVG--DEIFPLGHHLMKPFS---RRC
---INSVTQRIFNYRLSRARF-TIECAFGILCAKWRVL--NRALN-F-KLKTTNNIVAAC
ICLHNYIITRNRPHL---NNMHNANNRRREDDDYAQ---LIQGLPR--------------
-------------------------------------------------DAP-----AII
RN-------RF----------AEYF-----------------------VSDV--------
---GS-------------------IPWQ-------------------YQYI---------
------------------------
>Cryptotermes_BPLG2
-------------MWQIILVITH-----------------WLL-----------------
------------------------------------------------------------
------------------------------------------------------------
------------------------------------------------------------
------------------EYWNRRRKGYEKENWRLLRRRRLLMMR---------------
-L--------------LQQRR---------------------------------------
--------RRNVVKSC--------WAYPTSA-----------------------------
------------------------------------------------------------
--------------------------------------RFWEE-----------------
---------IVPT---YNDINFL--KHFGTGRETFQCLVD-ELYLD--LVRED-------
--TIMRPAIPVDKRIAVALTLLRTSS-DFLSVAKLF--GI-GESTVHLILKEFSSAVCKT
-LYGKIVTFPS--TVMEREEI-VSAFNNR-WH---FPGC-LGVLGTSHIPI-LSPS----
----QSEN---NYFNKEGY-HSIVVLGLVDHHHTFRYADVGQ---PGGSSDAETFFKSEL
YRYLSAK--------------------LIPEEFHLIA--GSSFPLLHSLMTPFP--FNKS
---KDS-MQKRFDYHLHKAFT-PLKVAFAHLRGRWKIL--LKRCD-L-QLDNMIDIAKTC
LVLHNLCESNGDN------Y---------------------FDCWD--------Q----N
VNDES-T-FSQSMHKENLTTA-------------------------------SQGG-VTK
RN-------EL----------AIFL-----------------------------------
-------------------------------------------------Y----------
------------------------
>Coptotermes_BPLG2
-------------MWQFIFCITH-----------------WLF-----------------
------------------------------------------------------------
------------------------------------------------------------
------------------------------------------------------------
------------------HYWKKRRKRYEQENWRLLRRRRILIMR---------------
-L--------------LRQRR---------------------------------------
--------RRYVAKSC--------WAYPTTG-----------------------------
------------------------------------------------------------
--------------------------------------RFWEE-----------------
---------TVPT---FSDISFL--KHFGTGRETFQCLVD-ELYLD--LVREN-------
--TIMRRAIPVDKRIAVALTVLRSSG-DFTSVAKLF--GI-GRSTGHLILKEFSSAVCKT
-LYDKIVTFPE--TVTEREEI-TNAFNNM-WH---FPGC-LGALGASHIPI-LSPS----
----QGGD---DYWNEEGY-HSIVLLGVVDHQYTFRYADVGQ---PGGTSDSDIFFKSEL
YKHLCTK--------------------LIPEEFHLIA--QSSFPLLHCLMTPFS--FNKS
---KNS-MQTKFDYHLHKALT-PAEVAFSHLRGRWKVL--LKRCD-L-QLDNMVDIVKTC
LVLHNLCEINGDH------Y---------------------FDSWN--------E----S
VNEET-H-FPQPLHQQNLTNP-------------------------------SQAG-IKK
RN-------EL----------AVIL-----------------------------------
-------------------------------------------------P----------
------------------------
>Zootermopsis_BPLG2
-------------MWQIISVITH-----------------WLF-----------------
------------------------------------------------------------
------------------------------------------------------------
------------------------------------------------------------
------------------EYWNTRRKGYEEEHGRLLRRRRLLMLR---------------
-L--------------LRQRR---------------------------------------
--------RRNVVKSC--------WAYPTTG-----------------------------
------------------------------------------------------------
--------------------------------------RFWEE-----------------
---------VVPT---YSDISFL--KHFGIGRETFQCLVD-ELYVD--LVREN-------
--TNMRRSIPVDKRIAVALTVLKNSD-DFLSVAKHF--GI-GKSTVHLILKEFSSAVCKT
-LYDKIVTFPA--TVTEREEI-VNAFSNT-WH---FPGC-MGALGTSHIPI-LSPS----
----LSSS---SYLNKEGY-HSIVLLVVVDHQYTFRYADVGQ---PGGMNDAEIFLKSEL
YNFLCRE--------------------VLPEEFHLIA--GSSFPLRKWLMTPFP--SNES
---KDS-MQKRYDYHLQKATT-PVEIAFGHLRGRWKIL--FKRCD-L-QLDNMINIVKTC
LVLHNLCESNGDH------Y---------------------FDSWD--------E----N
VCEERKT-FVQPLHVENLTDR-------------------------------SQEG-FSK
RN-------EL----------AIIL-----------------------------------
-------------------------------------------------Y----------
------------------------
>Dvirilis_DPLG6
-------------MD--------------------IKELHW-------------------
------------------------------------------------------------
------------------------------------------------------------
--------------------------------------------LQQVV-----------
------------------PLAYRALEVLAKWPKKR-------------------------
---PW--------PSPLTEQGEETKSPPSKR-----------------------------
-RRTVVHAERSSNRKI--------WVKQENLS----------------------------
------------------------------------------------------------
----------------------------RDID------GLFAT-----------------
---------TFHTA--HNQDEFR--LRTGMTLQVFDMLFS-LVGEQ--LNKNS-------
----IRRPIPPECRLFLTLVYLSNAE-RVLDLSKAF--KM-GSSTVRCIVQETSEVLWNT
-LAPAFLPQP---NVEDWSNI-VAGYQAT-WQ---VPHC-LGAVDAKLLDI---------
--------------SYKSE-NDMILLASCDANLNFTCLDIAT---VTDAVNNQLHWHQDF
GAALLSQ--QLGDLLPAEP-LP-EAEQKTNFIYTFIA--GASFPMLEHLVTPYV---TQR
---LDQ-DQLHFNQHLSRALAGSIDKAFSVLMSRWRVL--SLPLR-Q-SPTNAEKIIRAA
VVLHNFVKLHDET------Y-CPASFLEEVPICPAKH--KVPNEWL---C----S-----
--------LPQPPVKCNAT--------------------------------------IQL
RE-------SM----------KKIAGCKL-------------------ESKIVE------
ALVDC-------------------VEWT--------------------------------
----------------------AQ
>Scaptodrosophila_DPLG6
-------------ME--------------------LAELRW-------------------
------------------------------------------------------------
------------------------------------------------------------
--------------------------------------------LQKIV-----------
------------------PLLYSALQNLEQLPSETRRIKRLCRRV---------------
-LSPP--------PPPETSHKQPQRSAR--------------------------------
-KRKIANRQPQNNRKI--------WVKKENQS----------------------------
------------------------------------------------------------
----------------------------RDAD------GLFAT-----------------
---------TFERIYQHNHDEFK--NRTRMTPQVFDMLFC-LVGEQ--LNKNS-------
----IRTPIAPECRLFLTLIYLANAE-SVLELSKAF--KM-GPSTVRAIVQETCDLLWNI
-LAPAFLPQP---NEQAYTNI-AENYEQM-WH---VPHC-LGAVDCKLVDL---------
--------------SYRGQ-KEIVLLASCDTNLAFTSIDIAT------VEANKLTWQQDF
ATQLFNH--QLSDLMPAEP-LD-ETD-IANAAYTYIA--DASFPMRENLITSYT---GGN
---LNR-DQVQFNKLLSQALEGSIGKAFDVLFSRWSVL--TKPLP-M-SPTNAVKIVKAV
VVLHNFVQQHDEA------Y-CPPDFVEKVPSCDLKS--KVPSILL--------S-----
--------HVTPLSRMNTI--------------------------------------WQL
RD-------RL----------KVWMNA---------------------KSDTLQ------
SLINS-------------------VVWT-----D--------------------------
------------------------
>Trachymyrmex_PLT1
M-GRNKVEFAGN-MD---------------------------------------------
------------------------------------------------------------
----------------AILFAMDDDLNI--------------------------------
--------------------------------------DMFNNGLN--------------
------------------------------------------------------------
-I-------------AIVNNGINIGM---------LNFIINDMVNPLQE--N--------
-E--IIARRNERPKNE--------------------------------------------
------------------------------------------------------------
--------------------------------------NYFEG-----------------
---------IIPR---YTDIQFL--EHFRMSRVIFEALLN-VVAPL--LNPEE-------
-----YVDVSSSKKLLFTIWILAKQE-SFLATGDRF--GL-AKSSGHNIFKSVITILSD-
-LMPLYVKWPD--A-NECQIS-SNIFGNRSRG---FQGV-IGAIDGCHVPC-KLPV----
----RNPH---DYYNRKGF-HSIILQGVCDHRGKFIDCFIGL---PGRMHDARVFRQSPL
FENMSNA--R--------------LR-FILRQLHLIG--DSAYPLVMNLMTPYK--DNGH
---LTV-SQIRYNTKLSCIHS-RTERLFALLKGKFRKL--KYLDI-S-DFDLGNKMIAAA
CTLHNFIIDGDNL-------N------------------IDDEDYLEE-----QN----L
HEIEQEG------------------------------------------EEEIQEA-VQK
RR-------YI-------------------------------------------------
------------------------------------------------------------
----------------------TD
>Temnothorax_PLT3
-------------MD---------------------------------------------
------------------------------------------------------------
------------------------------------------------------------
---------------------------------------PLNVFLQ--------------
------------------------------------------------------------
---------------FVADDGLNMNI---------VGNIIDNLIQPLPEIDN--------
--LIHAQRQEAKTRNA--------------------------------------------
------------------------------------------------------------
--------------------------------------EYFEL-----------------
---------TIPT---YTDDQFR--EHFRMTRITFEVLLN-VVGNH--IQNDQ-------
----LNINIPLNKKLLFTIWLLSKPE-SFLAVGDRF--DI-PTSTGYGIFKSIISTLAE-
-LMPQYVQWPN--A-AQQAIS-SQIFEERSRG---IQNV-VGAIDGCHIPI-KQPV----
----RNAN---DYFNRKQF-HSIILQGVCDHSARFIDVFIGM---PGRMHDARVFRNSRL
FQMLTDR--E--------------NP-ILLQRQHLIG--DCAYPLMLNLMTPFR--DNGH
---LPA-AHIRYNVRLSSIRS-IIERAFGLLKVKFRRL--KYLDI-S-DPGFGNTIIAAT
CMLHNFIIDNGEI-----------------------------EDYN--------E----R
MNDNDDA----PVIDVHEQNE---VQD----------------------RFGMQEA-IEK
RN-------AI----------VADL-----------------------------------
------------------------------------------------------------
------------------------
>Photinus_PLT1
-------------MD---------------------------------------------
------------------------------------------------------------
------------------------------------------------------------
----------------------------------------LQAIIA--------------
------------------------------------------------------------
-L-------------LVEDRGINVAI---------IENVALDLAEPLNIIGN--------
----EVRERNAIPRNL--------------------------------------------
------------------------------------------------------------
--------------------------------------NYYEE-----------------
---------TIPQ---YVGDLFV--QHFRMSRECFEELST-VIGNN------Q-------
--RLQNSIIPMQKKILFTLWVLAKPE-SFLAAGDRF--GL-ARSTAHGIFKDVVAVFVE-
-LLNRYITWPN--N-HDTAIR---AFHDKSGG---FPGV-IGAIDGCHIQM-KQPT----
----ANAN---DYYNRKQV-HSVILQGICNNKKLFMDIYVGM---PGRVHDARVLRTSPV
YGRLVNN--N--------------NT-IMPQNCHILG--DSAYPLMENLLTPFR--DNGH
---LNE-DQIRYNVKLSTIRA-VIERAFGQLKGKFRRL--KYLDI-A-EPDFATEIITAA
CVLHNFTLMWGEE------M-------------------HDNEAIIEG-----EN----N
HQEADDN------------------DV----------------------VADHQNG-VEK
RN-------FI----------VNIS-----------------------------------
------------------------------------------------------------
----------------------RH
>Tribolium_HARBI1
-------------MERWLTYF---------------------------------------
------------------------------------------------------------
------------------------------------------------------------
------------------------------------------------------------
------------------------------------------------------------
PLV----------FRLFENERENQNR---------LLLSGSEDERPSHVLYN--------
--IILCTSNGQVVKIQ--------------------------------------------
------------------------------------------------------------
--------------------------------------RYYEE-----------------
---------VVSQ---QDSSTFK--SHFRMSRTTFEIVVN-HIGHSHLFHKRDKE-----
--LGGRKQIGPEKALLVTLWTLATPD-SYRSIGERF--GI-AKSSVYFCLQTVINVILHE
-LTHRFIKWPT--E-DETVYV-ANRFAK--YG---LPKV-IGVIDGCHIPI-KKPV----
----ENSI---DYFNRKKF-YSMVLQGVCKPDLTFIDCDIRW---PGSVHDGRVLRTSDI
YPIAEQ---------------------LCRPNYYVIG--DSAYPLKKWLITPYR--NNGH
---LLP-QQVYFNRMLAKTRV-VIENTFALLKGRFRRL--KDYLDRD-KPEDIIQTVMAA
CTLHNICLVEGED------E---------------------VEQYI--------L----E
GRDDD---HAIPMVALYNQ-N-------------------------------DNEA-AER
RD-------EL----------CRTM-----------------------WHNN---N----
-IL---------------------------------------------------------
------------------------
>Tenebrio_PLT1
-------------MS---------------------------------------------
------------------------------------------------------------
------------------------------------------------------------
------------------------------------------------------------
------------------------------------------------------------
------------------------------------------------------------
--------NDTIFKIP--------------------------------------------
------------------------------------------------------------
--------------------------------------NYYED-----------------
---------VIPQ---QNLSTFK--SHFRMTCTQFEVILN-NIGHSQLFVKKSEE-----
-QFGGRKQICPEKALLITLWTLATPD-CYRSVGERF--NV-SKSSVYNTIRLVVQIILTE
-LCPKFIKWPD--Q-NEKAEI-AINFNQ--YG---LQNV-LGVIDGCHIPI-RRPS----
----ENGI---DYFNRKKF-YSLVLQAICTSDLLFIDCDVRW---PGSVHDSRVLRTSNF
YQVAPD---------------------LCGVDYYIIG--DAAYPSKTWLMTHFR--NNGH
---LTP-PQVFYNTQLSKTRV-KIENTFALLKGRFRRL--KDELVRY-HIEDYVKTIVAC
CVLHNICIIEDDN------D---------------------LQEYI--------H----E
GRDE----RHIPMVLENHELE-------------------------------ENNG-FIR
RN-------EV----------VADL-----------------------WNRHMNQE----
-I----------------------------------------------------------
------------------------
>Pararge_LPLG1
-------------MA---------------------------------------------
------------------------------------------------------------
------------------------------------------------------------
----------------------------------------HKALLA-------LLGDT--
-----------------------LSSKSDSSGSSSWSD----------------------
----------------LSSIRSEFSE---------DDDDEDRLFFPLMQ-----------
-----YLIRLKRKRV---------------------------------------------
------------------------------------------------------------
--------------------------------------DDYLH-----------------
---------IIES---WTDVEFR--NRLGLSRKIAYSLID-DLEKSGCIANHKF------
----GLKPLEPRLCFYIFLSFIANTE-PLTPIATRF--DI-SISSTFRVIRRIVAWILT-
-KMDEAIKWPQ--DISDYRTI-CDSFHSK-TG---ISNI-LGVIDCTHVKI-EKP-----
----KNAR---EYCNPKGY-YSIVLQATIDANLRFTNIYCGE---PGSTSCARILRKSPI
YHTASQD--Q--------------SV-LFPLNTFLVG--HSGYPSLTWLVPPFR--ENKR
---LTL-PQREFNTLHAATRK-LSDKAFNLLKSRFKRV--KLFTVYR-NVAFITDTIVAA
CILHNYCIEESIF------L---------------------------------------E
LNAGA-------------------------------------------------------
------------------------------------------------------------
------------------------------------------------------------
------------------------
>Bombyx_LPLG1
-------------MI---------------------------------------------
------------------------------------------------------------
------------------------------------------------------------
----------------------------------------KNNQII-------WLAETN-
----------------------NFLISTDDSDTDSFSH----------------------
----------------VSNVEGNSSEIE------WPDDEDDEIFFPPMQ-----------
-----YFIRLRRRRV---------------------------------------------
------------------------------------------------------------
--------------------------------------DDYMH-----------------
---------IIDS---WTDAEFK--NRMRLSRKTAFRLIG-ELDKSGFIASHKF------
----GLKPLESKLCFYIFLTFISNTE-PLTPIATRF--DI-SISSTFRVIRKVASWILT-
-KLNDAIRWPQ--DFNEIQYI-CDNFHLK-TG---ISNI-LGVIDRTHIRI-EKP-----
----KNAR---EYCNPKGH-FSIILQATIDSQLRFTNIFCGE---PGSSNCTRALKKSPL
YHTATHD--R--------------NS-LFPHNTFLIG--HSGYPSLPWLVPPFR--ENKR
---LTP-QQREFNALHASARK-LGDRAFILLKARFRRI--KLFTVYR-NIAFITDMIVAA
CILHNYCLNENDH------L---------------------------------------E
VNHD--------------------------------------------------------
------------------------------------------------------------
------------------------------------------------------------
------------------------
>Trachymyrmex_PLT1
-------------MNTQETTA---------------------------------------
------------------------------------------------------------
------------------------------------------------------------
------------------------------------ISLLMENVIN-------TSTSTE-
-------------------------QENLSTSETDWNN----------------------
----------------SSHSTSNTSS---------SSEENDDIFFPLMK-----------
-----YLISGRKRHRV--------------------------------------------
------------------------------------------------------------
--------------------------------------EHYLH-----------------
---------VVDN---WTDLEFK--EHLRINRIIAIRLID-ELHDSGYIPSHSF------
----GVKPIEAKLCFLVFLWHLANTE-PLRTISDRF--DI-SISSVFRVIRRVTAWILT-
-KLDDVIKWPE--G-QYAAYV-CQEFYAK-RG---IPNV-IGTIDCTHIKI-EKPNV---
----ENAR---DYCNRKRY-FSVNLQAVVDSNMKFTNIYCGQ---PGSLHDARVLRKSPL
YNSANED--R--------------EV-IFPNGKFIIG--DSAYPSLQWLVPPFR--DNGH
---LTP-LETEFNFIHSSTRM-IVERAFGYLKGRFRRI--KFFSEYR-DLPFVTNTIVAA
CILHNLCLDYNDE----------------------------------------------N
FNYDNVEIEELDNINMNDDLD----E----------NINCELQ--------------VDR
RM----------------------------------------------------------
------------------------------------------------------------
------------------------
>Ischnura_PLT2
-------------ME---------------------------------------------
------------------------------------------------------------
------------------------------------------------------------
----------------------------------------NQLVLD-------YVMQPM-
-------------------------SSSSSSSGDEWEN----------------------
----------------MSSSSSDENE----------GEADHDAIFPLFE-----------
-----LLLRGRRKVRV--------------------------------------------
------------------------------------------------------------
--------------------------------------HNFLA-----------------
---------TAHG---YDDEQFR--SHFRLRRITAYRLID-DLQASGSIPHHPD------
----GMAKISSELSFLLTLWYLSNTE-PLRTIADRF--DI-SISSSFRVIRRVVDWLNS-
-IINDQIKWPR--G-NRIAAV-EQGFEDL-RG---IRGC-IGAIDGTHIAI-KKPL----
----ENAM---DYCNRKKF-FSIILQGIVDNNMRFTNVVCGE---PGSLHDARVLRRSEV
FRFAEEE--V--------------EE-LFPGDKFIIG--DSAYPSLQWLVPPFK--DNGA
---LSP-QHLEFNFLHSSTRM-VVEKAFGLLKGRFRRL--KYLEI-S-NIQMMTKIVLSC
CVLHNICLEEGED-----------------------------------------E----D
FMID----EEDAGMNIEGHADG-HAE----------GIN-PLQ--------------VDR
RM-------NL----------FRQM-----------------------------------
------------------------------F-----------------------------
----------------------PQ
>Agambiae_APLG1
-------------MNFTVS-----------------------------------------
------------------------------------------------------------
----------------TCSSIAEP------------------------------------
-------------------------------------------VLE--------------
------------------------------------------------------------
------------------------------------------------------------
----LTLRRQCTMHFS--------------------------------------------
------------------------------------------------------------
--------------------------------------HYIRN-----------------
---------VVPK---YSDEEFL--RQFRIGRKAVQMICN-HLETTSAYKKLRG------
--HGGYEAISPQTHVLSFLWFLGHDKTSYRDVATQF--NL-SVSCLHSVICRVADAILS-
-MKHILMIPLS--E-ARKTAS-DIAFSKK-CN---FSGV-IGCVGGTQIKI-DKPR----
----ENPE---RYLLTTGH-YSIQLQAIIDENLRFVDVFVEY---PD---------EPEL
LETVKR---------------------ICGNRYCLLG--NASYPCMNQLLVPYP-VDEVL
---LTQ-AQKTYNDHLQTVTS-QCNQIFAHLKTRFRRL--HHLKG-R-HLSRMVDLIKVC
CILHNLASVAELK------Q---------------------LEGDM--------N----Q
------L-PPEPIFTYISETR----A-----------------------HVDIVHG-QQK
RD-------KI----------CAKY-----------------------Q-----------
------------------------------------------------------------
------------------------
>Aalbimanus_APLG1
-------------MSLLEIGPENREFWCDFIELYRNLPVLWAKPCEGEPKSISKNLRNRA
HAILLRKYRELDPTAVPATIKNVLKQLQYLCRAAQPSQTTETRNIPTWLLQSLDFLLAEE
QSDQPLSKRSTARENDSMPSIKEPGDESVEFMDPAELRNDLQLYCKSLERELRMLPEPQL
QYAQTHIESIVRGGQLGILSSEWPQTDPSVEEVRSDMPEPPEGVVEECIVVHLSATDPDT
VKRRKLTDAVQWRDIESSDHHSSGSARNDRESEAVGSDNDILCSQDYR---------DDY
AIIETDNVEY-----QMEDSRNSFGNDEIVKSNDPTATIDDSNFIAVRLP----------
--SGLVLRRRCTAHCS--------------------------------------------
------------------------------------------------------------
--------------------------------------NFVDS-----------------
---------IVPE---YSESEFV--RQFRMGRETVRRLCD-HLEQENAFKKLNG------
--HGGYVAISVETHVLAFLWFLGQKKVSYRNVAEQF--QL-SLSCVHDVIWRVCDGLLN-
-LEPTGFKQLD--D-TAKALS-ACQFGEH-CS---IPNV-IGCVDGMQIRI-DRPS----
----ENSG---YYQLSKRY-YTLQLQAIIDADMRFMNVFADY---PG---------EPDL
LEAVVE---------------------LCGDKYCVLG--NQAFPCLPQLLVPFP--SDGL
--PLTI-AQQSFNDQLAQAHT-AYQKVFQRLLQRFRQL--SYLKG-C-QLSKVVKMVKVC
CLLHNLAVPEELD------L---------------------FEDDP--------S----E
NSYV----QTTPFFTRSSVSS----------------------------TINVQRG-QQK
RK-------AI----------CAEL-----------------------------------
------------------------------------------------------------
------------------------
>Temnothorax_PLT2
-------------MA---------------------------------------------
------------------------------------------------------------
------------------------------------------------------------
------------------------------------------------------------
-----------------------------------MILNDLFFES---------------
----------------S------DDEENNMFPFQPIVRYDDDDFYELHMLHP--------
--IFGLVQRIEHVKIN--------------------------------------------
------------------------------------------------------------
--------------------------------------NYIEH-----------------
---------IVHN---YNNVDFL--MHFRLSRRAAYQLID-QFTVSEIFTSIQE------
--RIQNNKISAEKHILCYLWFVGHQTGSYRDVADRF--GI-TISALHTVITRVTDFILA-
-LAHHIIKYPT--D-LEKEQT-SNFYLQR-KG---FPNI-IGAIDGSHIKI-DKPA----
----EDPD---SYINRKQY-FSIHLQGTVNHDMKFIDVFIGY---PGSVHDARVFKNSTL
YNDLHN---------------------ICGDNYYLLG--DSAYPCLKQLIVPYK--DNGH
---LTR-AQRSFNQKLSSCRV-VIENAFGCLKQRFRQL--YHFKL-R-DIPRMVRVIHAC
CVLHNIANVQDLH------Y---------------------FEPQL--------N----E
EYPDIEL-QNRPIVMIDNARE----------------------------YEDDVRG-THV
RD-------EI----------CNLL-----------------------SR----------
------------------------------------------------------------
------------------------
>Callosobruchus_PLT1
-------------MA---------------------------------------------
------------------------------------------------------------
------------------------------------------------------------
------------------------------------------------------------
------------------------------NSNAIIVLALQAMNS---------------
----------------SEDSGDEDGEDKHYNEFLSCVADVNDDGVDFSQ-----------
--VVQIVEQEPIVKIK--------------------------------------------
------------------------------------------------------------
--------------------------------------KYVDL-----------------
---------IVPA---YSDETFT--SHFRLRRSIAGQLAK-TFQESENFQSLLG------
--HGGFEAVSPEKHILAYLWFVGHNS-SFRDISDRF--DL-SLSGAQSVVTRITNFIIS-
-IGSQFIHVPT--Y-EEKEST-KMHYLRE-KQ---VPGV-LGSIDGSHIRI-DKPN----
----VDSD---TYVNRKRY-FSIHLQGVVNEKRKFLDVVIGW---PGSVHDARVFKNSNT
KDLIAN---------------------MCNAGEYVLG--DSAYPCLSYLITPYK--DYGN
---LTR-AQKQFNTALSSCRV-SVEHAFGILKQRFRIL--YFMRL-H-SLKKMIKIIHAC
CILHNIADLEDIR------L---------------------FEESE--------E----D
DFPDNMV-SEELAANVAQNEG----------------------------VIDNPQG-ADV
RD-------EL----------CRQL-----------------------ASRYERTT----
-I----------------------------------------------------------
------------------------
>Rhagoletis_PLT1
-------------MELLPSGA---------------------------------------
------------------------------------------------------------
--------------------VAEDGVNQ--------------------------------
-----------------------------------------GEILN------ITVGGVG-
----------------------------ANEKKKLIVTAISMLMQ---------------
----------------SSSSESDDEEERII-----IEKLRSDDI----------------
--LVLLKQRSRRNSVQ--------------------------------------------
------------------------------------------------------------
--------------------------------------NFLEL-----------------
---------TVPT---YTEEEFR--THFRISINLFESLAH-RFSLSELYQNLR-------
----ADKRLSPRTHLLVFLWFAGHEACSYRDLGDRF--NL-CLSSVCHVINRVTKFISS-
-LSPDVIKWPT--A-EQKGES-SNFFNRK-CY---FSKA-IGCIDGTHIRI-DPPK----
----RSKD---DYINRKGI-MSICLQAVCNEKRKFINIFVGY---PGSSHDSWVFQNSTL
YDNLPSY----------------------CGDYYLLG--DSAYPCNKYVITPYR--DNGH
---LTN-AQKYFNIKLSSGRI-AIEHSFGLLKQRFRQL--YYCKL-R-GMEKLCHFVRAC
CVLHNIVDEDDLN------F---------------------IAGIS--------E----E
TSDDLTS------------------------------------------YGEVARG-NLV
RD-------PI----------CQEI-----------------------QLRHPNP-----
------------------------------------------------------------
------------------------
>Dpseudoobscura_DPLG7A
-------------MNVRKTFL---------------------------------------
------------------------------------------------------------
----------------NLNFFLDDGVEA--------------------------------
------------------------------------------NLLH--------------
------------------------------QAAQLVSLEGTLTQH---------------
-V-------------AVKETVKEEAEEED-------EQENKD----SVR-----------
------------------------------------------------------------
------------------------------------------------------------
------------------------------------------------------------
----------------KMDDQFK--ERFRMQRSTFETLLQ-VVGRA--IAGAEQ------
--YQPIASVSLPEKLLYTLMLLGGGI-SFRDAGEIY--SI-SKSSGHEIFKWVTSAFSA-
-LMPCYVQWPK--Y-GAAGVG-SSSI----SK---LPGV-LGVIEECRIPL-KLPI----
----RIDD---D--NPKQY-PALTLQAVCDAQSRFLDVYVDA---PNDDQHC-ILLASPL
FEKLIHT----------------QTP-LMAEHRHIVG--DKTYPLLLNLMTPY----VGE
---LTP-CHAQYNLAIRLWNA-PAERALATLISRFKRL--DSLDV-S-SLELGTTVISAA
CMLHNFILDSGVE------G---------------------MEDDI--------L----A
FDMLPEN-HKKIPYDEHGLLD---LE-----------------------N--IMAV-EEK
RD-------RL----------ISGF-----------------------INNT--------
------------------------------------------------------------
------------------------
>Scaptodrosophila_DPLG7
-------------MDTGQAFV---------------------------------------
------------------------------------------------------------
-----------------LSFFLDEGLEP--------------------------------
------------------------------------------NLLA--------------
------------------------------EASQLGITKSLL------------------
------------------ERRADAAQHEDVNGTD-FECVTKDIPVPMLR-----------
------------------------------------------------------------
------------------------------------------------------------
------------------------------------------------------------
----------------NQDDQFK--EQFRMQRSTFQVLLQ-ATGKA--VAGSNE------
----PISHVSLPEKLLYTLRLLSGKV-SFREVGEIF--AI-PKSSGYEIFKWVVSIFNT-
-LLPNYIKWP---------IF-TNSTNGI-SS---LPNV-VGVIEEFRIPL-KLPI----
----RVANT-----SERQC-HALALQVVSDARSRFLDVHIDV---PNDLQ--CILMKSPL
FERLIDT---DQ-----------DQP-LMSEQQHLVG--EMSYPLLLNLMTPFP--DYGD
---LTP-CHMSYNLAVHLWNA-PVERAFASLLSRFQRL--QSLDI-T-TLDLACVVVSAA
CMLHNFILDCGEP----------------------------LEDIT--------V----D
FEAMPKS-QINMVFEENGQQY---WE----------------------H---TLAA-EKK
RE-------SL----------VAGF-----------------------LRSQ--------
------------------------------------------------------------
------------------------
>Blattella_BPLG1
-------------MA---------------------------------------------
------------------------------------------------------------
------------------------------------------------------------
----------------------------------AAPPGVKEALLNFALT-ELSSSATNH
VY---------------------EFLKTDLGSSRHHMLSALLVAKD--------------
------------------------------------------------------------
-----FGDSGSKEEPT--------------------------------------------
------------------------------------------------------------
----------------------------EQIES---PKNNYES-----------------
---------LIT----CTDTDFK--NIFRMSRKTIQSLIR-VMNKR--LAVYP-------
--DAVHPMIPVEKKVLLTAWLMGNNQ-SYMAAAKLF--EI-SKGTVYRIFQQICSELTI-
-LAGRYIQWPH--P-EECDEI-SKVFEIK-YG---FPGV-IGVIDACHIEI-REPECK--
----EESD---RFLNEQTGQHTVILQVVCDHKLLFRDVCAGF---PGETTKSRVLVGSPL
YGRLSSR--T--------------NP-LIEPDKHILG--NSDYPQLSTLLTPYT--ATAS
GRALTK-QEIKFNGLHRTARS-VVGQAFQLLKARFLRL--RFIDV-S-RPELASRVVAAA
CVLHNFALLHGDE------F---------------------GEEAT--------K-----
---------------------------------------------------------GKL
RA-------DF---------TKRKY-----------------------------------
------------------------------------------------------------
------------------------
>Cryptotermes_BPLG1
MITMTTVMLQ---MA---------------------------------------------
------------------------------------------------------------
------------------------------------------------------------
----------------------------------VGVEDVKEALLNFALT-ELSESPTNH
VY---------------------TFIKSEMGAHRHHILTSLLAARD--------------
------------------------------------------------------------
------SAENKLEENT--------------------------------------------
------------------------------------------------------------
----------------------------ERQQT---PGANYET-----------------
---------LVT----CRDSDFK--TYFRMNRNTIQSLTR-IIGKR--LMASA-------
--EAVHPLIPVEKKVLLTAWLMGNNQ-SYMAAAKLF--EV-SKGTVYRIFHHICSELTI-
-LAGKYIQWPD--P-NECDEI-SASFENK-HG---FPGV-IGVIGACHIEI-REPEAQ--
----EEAA---RFKNEQTGQYTVILQAVCDDRLLFRDVCAGF---PGQTSKLRVLIGSPL
YTRLSSR--T--------------DP-LIEPHKHILG--SSDYPQLSTLLTPYS--SNAD
GHPLSK-QELKFNSLHQTARS-VVEEAFEMLKKRFQRL--RFIDV-S-RTELASKVVVAA
CVLHNFALMHGDE------F---------------------TDEHY--------K-----
---------------------------------------------------------NTD
KK--------I-------------------------------------------------
------------------------------------------------------------
------------------------
>Timema_PLT1
-------------ME---------------------------------------------
------------------------------------------------------------
------------------------------------------------------------
---------------------------------------PIISYLE--------------
----------------------------ESSDECQFAMNDLIAKV---------------
------------------------------------------------------------
-----EGDYNPDKRKI--------------------------------------------
------------------------------------------------------------
----------------------------KACLF----QKYGDK-----------------
---------VLIS---ENPRRKKKHNLFEKSGLQGSLTIM-VLGKR--LRYGN-------
--KSVSPSVPLEEKLLMTCWMLGNTS-SYREASKIF--NV-SKAVVHHIFHHICNELTL-
-LAEKYIRWPN--P-EECAII-TDSFENQ-FG---FPGV-VGVIGSCSIRV-REPP----
----GNSG---NDIN------GIVLQAVCDDKMLLLDVYTGY---PGDTTPAKVLPKSPL
YDRLACK--N--------------DP-LIEPHKHILG--NSNYPQLATLLTPYN--EDGN
Q-THSE-QELKFNRLHKMACS-LIDDSFEILKKRFRRL--EYIDV-T-RVNVANKVIVAA
CVLHNFAILQGDY------Y----------------------------------------
----------SPLMDSGGEVS----E--------SVGAGKVID-----NKVADTRG-QSG
RQQTDR-HKEMKW---TKWSTRAGLCDKQQTGG-------------QNENNYLEGW----
-V-GQVA----------------DMTWTNC------------------------------
------------------------
>Frankliniella_PLT5
-------------MV---------------------------------------------
------------------------------------------------------------
------------------------------------------------------------
------------------------------------------------------------
------------------------------EAADLLIIADIFAELNG-------------
-----------------------------------DEDEDDGIADPLI------------
------------------------W-----------------------------------
------------------------------------------------------------
--------------------------------------EFVTV-----------------
---------DVDEYLHMRDAAFR--LHFRMSTGIFESLAM-VIADV--IGEDE-------
-IVRHNVNFPLRHILLAVLWILATPD-TFRSVALRF--GV-SPGVLHDHYKEMIRVLAN-
-LTAETVSWPS--V-EERVIL-KEAGELR-TG---FPGA-VMAIDGSYIPLFYAPQ----
----EEPQ---RFLNRKFD-YAVTLQACADINLVFRDVHCGE---PGSLHDSRVFRRSPL
SRRLLEQ------------------N-LLADDEHIIG--DSAYILTDKVLRPFR--NNGH
---LTP-QQLNYNFRLSSLRS-MVERAFGRLKMKWRRL--FFLSA-K-RMDLVVQTIMAS
ITLHNFIIFEGEI----------------------------PDVEL--------Q-----
--------NIQPEDNFGLEIAGDDLDDGNDFPNVRVEPDHPLL------EEARLRG-IEK
RN-------HI----------MINL-----------------------------------
--------------------PFA-------------------------------------
------------------------
>Dmelanogaster_DPLG3
-------------MD---------------------------------------------
------------------------------------------------------------
---------------NELELINRNLNDALAK-----------------------------
------------------------------------LKNSKHNNLQ--------------
-------------------DVKLKMARLIRIHLKHVETTVLLLRR---------------
------------------------------------------------------------
------RTQQRTRRRFRMLR--TFFMRQMMEM---H------------------------
-----------------------SNYLHTYAML------------------------RLK
HSQVVDTESETSDVDEEPHDKIGVPCTFPSFD-----SHFFEH-----------------
---------VIPE---LSEEDFL--NTLHVTRGTFETLCK-QLSPT--LRTSDEL-----
--TQREPAISTEKCVALALNFLASGE-RLSLIAERF--SL-PRPRTIKCLKVFCNAVMST
-LGRALRQLPQ--NPVDCNSV-AKGFQRE-SN---MPAALVGVLGVCSIPI-RSTG----
----EAKN------------SILRMEYLLDDRMLFRELQLGC---GLRATLGPMFSHAP-
-------N-TLTAIPEFRI----N---SRLVPAFVLAPVYQNYPLRPWLLQRYT---DP-
---TAP-HEHDFNEVAEHLQE-LSDCALHRLMSRWSFL--SQPLD-I-SFHTASCIITAA
AVLHNLLEELSEP------H---------------------MLEWG--------N----S
VDVSK--FRAEPLSDSVSE------------------------------DAESHAA-LEV
RD-------FL----------ARTI-----------------------SSTEI-------
------------------------------------------------------------
------------------------
>Rhagoletis_DPLG3
-------------MGTNEILEGN-----------------WEKD----------------
------------------------------------------------------FVLSLD
-----------NATATSAQGIVNNSHDSIMPHSS-----QFQ------------------
---------------------------------SLAIKFAHENNLK--------------
--------------------ARRKLLEIYRNHLMNFKRSILINRR---------------
------------------------------------------------------------
------RWQQRLQRRQALLR--SFFMQHILEL---E------------------------
-----------------------TSFLELIPIP------------------------KLG
SIQLRKELPKALLLTEEP----VAPVYMR---------KFYED-----------------
---------VMGI---KSEEDCI--SNFRMRKSSFEWICD-QLKEV--MQPSGQT-----
--SPFHKLASHEQQIAMGLYAFATGN-NYGEIARMF--QITSRQTIYKFMKLFAEAILKK
-WGKQFLTMPS--TEEEYDAI-GNAFYNA-SN---MPPVVIGVLGICELTT-KSVK----
----LNSN-----SNEPAN-STIIMQMLIDNKLCFRKVKFDS-------NQPSLFLEET-
-------N-EISNLPPKLI----SE--KRVSRFVVTP--DTYYPLRKWLMHKYQ-----E
--PAVP-HEFDFNEAVDNLFV-FRDKALQRLFARWRIL--KWNYD-L-NSRTIDKIALAC
CVLHNVLEENEEP------F---------------------EKEWA--------KWMNLE
STKFTMSTRFKPVLNVLQGRS----------------------------YSWEADGAAEV
RE-------FL----------GRTI-----------------------SSTEM-------
------------------------------------------------------------
------------------------
>Dmelanogaster_DPLG4
-------------MDKIKLKVIG-----------------VLRERDGGNRSGSGGLGASA
GA------------------------------GAGSGGVTAT------------------
AGHQLASAGGAGVAQPSIGVTQDNNNEGNAPG----------------------------
------------GG---------------------------GAVIEPQAT-GGAAGPSG-
--------------GVGGAARTSVLSRPQTSKISALDLAGILNTR---------------
------------------------------------------------------------
-------------RRLE-------WTKEWL------------------------------
------------------------------------------------------------
----------------------------RKNQ-----TEFLSK------EN---------
---------LLSELQSRKDECYHLNYFLAITESQFRYLVQ-KLEPI--ISQY--------
APQRKKKSFSAEERLAITLKYLATGE-VHSCRNYCF--RA-SKFVINEMIANICLGFYEH
-LKDQYVTLPK--TDDQWRSA-AEEMERK-HN---LPHC-VGNLFMRSIQL-QGSGTASS
SGAASSAS---AVGDDRKR-ATVIFTGIVDADNNFQYARVER---AASSRPNDIYNQTSA
IELIRHK------MHALEEQQS-AE--MDRQGYYFAG--DSVLPATSYLVTTRN------
---LPK--DLAVLEALEQVNA-HADQTMRILCNMFPIL--AQPLR-I-SDKHIREVVLGC
VALYNFLRKTDDS------FRRTSDSIVQQRAEQQQLAYSVDSDEIDDDCIMLAT----E
EELRERA-EFTPSVGLTTCFQPLCTQ-----------------------RGETPEG-LAK
RNWLL----QLDF--------AQQSGNGSGIGIGIGNGNMSGNGSIVGSTDSASGS----
-SNGSLY-----------------------------------------------------
------------------------
>Rhagoletis_DPLG4
-------------MA---------------------------------------------
------------------------------------------------------------
------------------------------------------------------------
------------------------------------------------------------
------------------------------------------------------------
------------------------------------------------------------
------------------------------------------------------------
------------------------------------------------------------
---------------------------RRSSTG---------------------------
----------------MNDSTQQQHYFATVSLSHHKSNTEFALGRI--LSLMR------C
SFWKAKRSSEEDKPFIYSCFCLFLGE-VHSCRNYCF--RA-SKPVILKMIANICLNIYEL
-LKDLFVSLPK--TDEQWQNV-ANEFQRK-HC---MPNC-AGHLAMQQIRF-HSSS----
----RAEEQI-DFINK----QPLIFTSIVDSNNNFLYTDIEK---TQAGAIDEIYEKSTI
RQMIETY--EVK-LPVSYEAQD-GS---IDQSYYFAS--KCGLPLKPYLLSGAA------
-DVPND-SRVNYNNIMNMVNR-HTENALRMLANIFPIL--SQPLR-I-DEENGRKIILGC
VALYNFLRKTDRT------FYKQTEKI------------TLKNDWVDDDCILIAS----E
EEHGDSE-ELSPKVTLTSCFQNLHTQ-----------------------KGDSLEG-AAK
RD-------YV----------IKRL-----------------------SEAYAKPQ----
------------------------------------------------------------
------------------------
>Dmelanogaster_DPLG2
-------------ME---------------------------------------------
------------------------------------------------------------
------------------------------------------------------------
------------------------------------------------------------
------------------------------ERAVLANIASIITKD---------------
-L--------------LIDQPSVD---------------INSGIYPLLTF---DEDDDEA
----EIFALMQRKRALA-------------------------------------------
------------------------------------------------------------
-----------------------SGRKRRNSQ---------------EPEDRKQDLKMPK
LEWHHP---ELNLLHRYTDAQFE--SYLHMRKLTFLKIQQ-ALEKT--LCGIA-------
--LPGYPSPPAQTMVSLALWKLSTDE-HFEEIARKF--RL-PWALCQQVVRAFWHCISD-
-NYESFIKWPN--SLAAQRST-LQGYQRL-DKLRCFREL-FGIITLRRLDV-FLES----
----EHAD------------VPVVLQLICNAERKIVDCYVEL-------AMEYSFEDSPI
GQTLALN--PRT-MP---------------AGSYLIG--NDVFPLKSYLMRPIE----AE
---CFR-KDAMFNEMLRPAFE-LAEQVLDTLARRFNTL--YALEA-R-DLNEVRLIVESI
CAMHNICEEYEDD-----------------------------------------------
--------GLEDPGHRSFSWGGVA-E-----------------GVRG--SEKDSKG-LQR
RV-------EL----------LDEL-----------------------------------
------------------------VAIEPGE-----------------------------
------------------------
>Rhagoletis_DPLG2
-------------ME---------------------------------------------
------------------------------------------------------------
------------------------------------------------------------
------------------------------------------------------------
-------------------------------SILLSNIAAIIVKD---------------
-L--------------LIDDNQTKNEPPKF----------TTKEFPLLSA---DTDDEAL
--HFFLKQNRAKKRRK--------------------------------------------
------------------------------------------------------------
-----------------------SDDIQNNTE-----KPVSSNLNRVSVEGDSQSTIAPY
EFSKHQAPLEINLINKFNTILFE--GYLHMSKITFLRIFK-RLRRF--LPNEH-------
----IPTAAPPQSIFSLALWKLSTDE-HFEDIARKF--NT-TKHICQQLIRLFWRRISA-
-QYELLIQWPS--TPEKRNYN-IQNFQTL-HQLKKFGQL-FGIVASKKLDV-FLEA----
----ENEE------------RQVVLQIICDADQKIIDSFLVL-------ADDYSFDASPI
GQTLALN--VQT-MP---------------TGSYLIG--NNSFPLKPYLMRPIG----EP
---SDD-EERNFNSALQPALH-IGEQVLDAMAKRFNVL--YALEA-R-NIHEVRKIVDTV
CALHNLCVEMEDD------Y----------------------------------------
--------SERKLKDMQFNWAKVIDE-----------------GSKKLRDEQDEQG-KQK
RR-------AL----------MAQV-----------------------------------
------------------------------------------------------------
----------------------LN
