# Supplementary material for: Recurrent co-domestication of PIF/Harbinger transposable element proteins in insects
Source: Mob DNA. 2022 Nov 30;13:28. doi: 10.1186/s13100-022-00282-2 (PMC9710019; doi:10.1186/s13100-022-00282-2)
Supplement: Supplementary file 7 — Additional file 7 Supplementary Table 1. Information about the insect genomes explored and PIF TE domestications inferred. [file 13100_2022_282_MOESM7_ESM.xlsx]

## Sheet: Sheet1
Supplementary table 1. Information about the insect genomes explored and PIF TE domestications inferred
Species	Database	Accession Transposase	Accession MADF	Location	Genome annotated (Y/N)	Gene ID Tpase	Gene ID MADF	Assembly	Number of scaffolds	Scaffold N50	Scaffold L50	Number of contigs	Contig N50	Contig L50	Size contig (bp) HIT	Transposase (aa)	MADF (aa)	Tpase intact coding region	MADF Intact coding region	Microsynteny	dN/dS ratio Tpase	dN/dS ratio MADF	Absence of TE TIRs (HIT)	Domestication	~ Age domestication event (Mya)	Presence of PIF elements	Presence of MADFs	Notes
DIPTERA
Zaprionus indianus	NCBI	N/A	N/A	N/A	No	N/A	N/A	GCA_018904595.1	1078	6768749	7	1079	6768749	7	N/A	N/A	N/A	N/A	N/A	N/A	N/A	N/A	N/A	N/A	N/A	Yes	Yes	Domesticated DPLG1, DPLG2, DPLG3, DPLG4, DPLG6, DPLG7
Scaptodrosophila lebanonensis	NCBI	N/A	N/A	N/A	Yes	N/A	N/A	GCA_001014445.1	34200	9710	4194	54064	7584	5426	N/A	N/A	N/A	N/A	N/A	N/A	N/A	N/A	N/A	N/A	N/A	Yes	Yes	Domesticated DPLG1, DPLG2, DPLG3, DPLG4, DPLG6, DPLG7
Phortica variegata	NCBI	N/A	N/A	N/A	No	N/A	N/A	GCA_001014415.1	19473	16703	2424	49813	6905	6065	N/A	N/A	N/A	N/A	N/A	N/A	N/A	N/A	N/A	N/A	N/A	Yes	Yes	Domesticated DPLG1, DPLG2, DPLG3, DPLG4
Ephydra gracialis	NCBI	N/A	N/A	N/A	No	N/A	N/A	GCA_001014675.1	61434	11309	9115	352211	2117	46338	N/A	N/A	N/A	N/A	N/A	N/A	N/A	N/A	N/A	N/A	N/A	Yes	Yes	Domesticated DPLG1, DPLG2, DPLG3, DPLG4
Glossina morsitans morsitans	NCBI	N/A	N/A	N/A	No	N/A	N/A	GCA_001077435.1	No information	No information	No information	24071	49769	2012	N/A	N/A	N/A	N/A	N/A	N/A	N/A	N/A	N/A	N/A	N/A	Yes	Yes	Domesticated DPLG1, DPLG2, DPLG3, DPLG4
Lucilia cuprina	NCBI	N/A	N/A	N/A	Yes	N/A	N/A	GCA_000699065.2	5857	275862	350	11856	94823	961	N/A	N/A	N/A	N/A	N/A	N/A	N/A	N/A	N/A	N/A	N/A	Yes	Yes	Domesticated DPLG1, DPLG2, DPLG3, DPLG4
Bactrocera dorsalis	NCBI	N/A	N/A	N/A	Yes	N/A	N/A	GCA_020283865.1	6	90458965	3	6	90458965	3	N/A	N/A	N/A	N/A	N/A	N/A	N/A	N/A	N/A	N/A	N/A	Yes	Yes	Domesticated DPLG2, DPLG3, DPLG4
Zeugodacus cucurbitae	NCBI	N/A	N/A	N/A	Yes	N/A	N/A	GCA_000806345.1	5572	1399015	66	43002	17360	4488	N/A	N/A	N/A	N/A	N/A	N/A	N/A	N/A	N/A	N/A	N/A	Yes	Yes	Domesticated DPLG2, DPLG3, DPLG4
Ceratitis capitata	NCBI	N/A	N/A	N/A	Yes	N/A	N/A	GCA_905071925.1	71	77384262	3	1425	616937	189	N/A	N/A	N/A	N/A	N/A	N/A	N/A	N/A	N/A	N/A	N/A	Yes	Yes	Domesticated DPLG2, DPLG3, DPLG4
Proctacanthus coquilletti	NCBI	N/A	N/A	N/A	No	N/A	N/A	GCA_001932985.1	14695	862345	70	14761	781095	76	N/A	N/A	N/A	N/A	N/A	N/A	N/A	N/A	N/A	N/A	N/A	Yes	Yes	Domesticated DPLG2, DPLG3, DPLG4
Coboldia fuscipes	NCBI	N/A	N/A	N/A	No	N/A	N/A	GCA_001014335.1	1732	242385	131	2969	145453	201	N/A	N/A	N/A	N/A	N/A	N/A	N/A	N/A	N/A	N/A	N/A	Yes	Yes
Mayetiola destructor	NCBI	N/A	N/A	N/A	No	N/A	N/A	GCA_001014435.1	28220	9692	3636	66657	5103	7015	N/A	N/A	N/A	N/A	N/A	N/A	N/A	N/A	N/A	N/A	N/A	Yes	Yes
ANOPHELES APLG1
Anopheles gambiae strain PEST	NCBI	XP_003436859.1	XP_557495.3	Chromosome 2R	Yes	11175844	3291046	GCF_000005575.2	8145	12309988	9	16825	85548	696	1118246	329	363	Yes	Yes	Yes	0.282	0.517	Yes	Yes	100	Yes	Yes
Anopheles coluzzi	NCBI	XP_040224055.1	XP_040224055.1	Chromosome 2	Yes	120950242	120950242	GCF_016920705.1	200	99875506	2	263	8269537	9	34730	329	345	Yes	Yes	Yes	0.282	0.517	Yes	Yes	100	Yes	Yes
Anopheles bwambae	NCBI	SIXB01002025.1	SIXB01002025.1	Chromosome 2	No	N/A	N/A	GCA_007018985.1	30458	24617	3023	31700	20985	3570	32924	329	345	Yes	Yes	Yes	0.282	0.517	Yes	Yes	100	Yes	Yes
Anopheles arabiensis	NCBI	XP_040152772.1	XP_040152772.1	Chromosome 2	Yes	120894325	120894325	GCF_016920715.1	102	95710210	2	119	23935993	4	32204	329	345	Yes	Yes	Yes	0.282	0.517	Yes	Yes	100	Yes	Yes
Anopheles merus	NCBI	AXCQ02002521.1	AXCQ02002521.1	Chromosome 2R	No	N/A	N/A	GCA_000473845.2	2027	1489982	53	13111	48115	1216	29598	329	339	Yes	Yes	Yes	0.282	0.517	Yes	Yes	100	Yes	Yes
Anopheles quadriannulatus	NCBI	APCH01011816.1	APCH01011816.1	Chromosome 2	No	N/A	N/A	GCA_000349065.1	2823	1641272	54	17590	39415	1283	35826	329	345	Yes	Yes	Yes	0.282	0.517	Yes	Yes	100	Yes	Yes
Anopheles melas	NCBI	AXCO02009155.1	AXCO02009155.1	Chromosome 2	No	N/A	N/A	GCA_000473525.2	20229	18103	3627	29466	11312	5239	14628	329	350	Yes	Yes	Yes	0.282	0.517	Yes	Yes	100	Yes	Yes
Anopheles crystyi	NCBI	APCM01000529.1	APCM01000529.1	Chromosome 2	No	N/A	N/A	GCA_000349165.1	30369	9057	5048	31483	8461	5306	15647	331	331	Yes	Yes	Yes	0.282	0.517	Yes	Yes	100	Yes	Yes
ANOPHELES APLG2
Anopheles gambiae strain PEST	NCBI	XP_559600.5	XP_310373.6	Chromosome 2	Yes	3290909	1271552	GCF_000005575.2	8145	12309988	9	16825	85548	696	62154	445	237	Yes	Yes	Yes	0.33	0.0742	Yes	Yes	100	Yes	Yes
Anopheles coluzzii	NCBI	XP_040221473.1	XP_040221483.1	Chromosome 2	Yes	120948813	120948818	GCF_016920705.1	200	99875506	2	263	8269537	9	62277563	445	237	Yes	Yes	Yes	0.33	0.0742	Yes	Yes	100	Yes	Yes
Anopheles bwambae	NCBI	SIXB01000875.1	SIXB01000875.1	Unknown	No	Unknown	Unknown	GCA_007018985.1	30458	24617	3023	31700	20985	3570	52338	445	337	Yes	Yes	Yes	0.33	0.0742	Yes	Yes	100	Yes	Yes
Anopheles arabiensis	NCBI	XP_040150897.1	XP_040150905.1	Chromosome 2	Yes	120893209	120893214	GCF_016920715.1	102	95710210	2	119	23935993	4	111988354	445	237	Yes	Yes	Yes	0.33	0.0742	Yes	Yes	100	Yes	Yes
Anopheles merus	NCBI	AXCQ02000681.1	AXCQ02000681.1	Unknown	No	Unknown	Unknown	GCA_000473845.2	2027	1489982	53	13111	48115	1216	43528	445	337	Yes	Yes	Yes	0.33	0.0742	Yes	Yes	100	Yes	Yes
Anopheles quadriannulatus	NCBI	APCH01000019.1	APCH01000019.1	Unknown	No	Unknown	Unknown	GCA_000349065.1	2823	1641272	54	17590	39415	1283	342293	445	237	Yes	Yes	Yes	0.33	0.0742	Yes	Yes	100	Yes	Yes
Anopheles melas	NCBI	AXCO02008784.1	AXCO02008784.1	Unknown	No	Unknown	Unknown	GCA_000473525.2	20229	18103	3627	29466	11312	5239	13033	445	337	Yes	Yes	Yes	0.33	0.0742	Yes	Yes	100	Yes	Yes
Anopheles crystyi	NCBI	APCM01000099.1	APCM01000099.1	Unknown	No	Unknown	Unknown	GCA_000349165.1	30369	9057	5048	31483	8461	5306	47837	445	338	Yes	Yes	Yes	0.33	0.0742	Yes	Yes	100	Yes	Yes
Anopheles sinensis	NCBI	KFB35501.1	KFB35500.1	Unknown	Yes	Unknown	Unknown	GCA_000441895.2	9592	814231	66	27445	30137	1685	144924	445	225	Yes	Yes	Yes	0.33	0.0742	Yes	Yes	100	Yes	Yes
Anopheles stephensi	NCBI	XP_035890844.1	XP_035890859	Chromosome 2R	Yes	118502595	118502602	GCF_013141755.1	494	88747589	2	500	38117870	3	53884903	445	241	Yes	Yes	Yes	0.33	0.0742	Yes	Yes	100	Yes	Yes
Anopheles albimanus	NCBI	XP_035783460.1	XP_035783475.1	Chromosome 2	Yes	118461815	118461825	GCF_013758885.1	7	89049450	1	151	25000043	3	475925	451	246	Yes	Yes	Yes	0.33	0.0742	Yes	Yes	100	Yes	Yes
Anopheles darlingi	NCBI	ETN66495.1	ETN66494.1	Unknown	Yes	Unknown	Unknown	GCA_000211455.3	No Information	No Information	No Information	2220	115072	288	217455	451	263	Yes	Yes	Yes	0.33	0.0742	Yes	Yes	100	Yes	Yes
LEPIDOPTERA LPLG1
Zerene cesonia	NCBI	XP_038207929.1	N/A	Chromosome 10	Yes	119829479	Anopheles	GCF_012273895.1	275	9214832	13	11017	43484	1786	9579629	390	N/A	Yes	N/A	Yes	0.036	N/A	Yes	Yes	140	Yes	Yes
Pieris rapae	NCBI	XP_022118893.1	N/A	Unknown	Yes	110995843	N/A	GCF_001856805.1	7349	617301	118	14196	54897	1301	876936	389	N/A	Yes	N/A	Yes	0.036	N/A	Yes	Yes	140	Yes	Yes
Vanessa tameamea	NCBI	XP_026493716.1	N/A	Unknown	Yes	113398964	N/A	GCF_002938995.1	1558	2988984	28	3875	254123	402	1485324	404	N/A	Yes	N/A	Yes	0.036	N/A	Yes	Yes	140	Yes	Yes
Danaus plexippus plexippus	NCBI	XP_032529284.1	N/A	Chromosome 4	Yes	116779195	N/A	GCF_009731565.1	4115	9209872	12	10791	108026	567	10414450	391	N/A	Yes	N/A	Yes	0.036	N/A	Yes	Yes	140	Yes	Yes
Spodoptera litura	NCBI	XP_022836332.1	N/A	Unknown	Yes	111363706	N/A	GCA_002706875.2	3597	915465	143	13636	68350	1784	6421	392	N/A	Yes	N/A	Yes	0.036	N/A	Yes	Yes	140	Yes	Yes
Spodoptera frugiperda	NCBI	XP_035452920.1	N/A	Chromosome 2	Yes	118277979	N/A	GCF_011064685.1	92	16346893	14	617	1129999	129	15526240	392	N/A	Yes	N/A	Yes	0.036	N/A	Yes	Yes	140	Yes	Yes
Spodoptera exigua	NCBI	KAF9421528.1	N/A	Unknown	Yes	Unknown	N/A	GCA_015679615.1	No information	No information	No information	1078	989233	112	16782500	392	N/A	Yes	N/A	Yes	0.036	N/A	Yes	Yes	140	Yes	Yes
Helicoverpa armigera	NCBI	XP_021188816.1	N/A	Unknown	Yes	110375136"	N/A	GCF_002156985.1	998	1000414	93	24552	23474	3663	72849	389	N/A	Yes	N/A	Yes	0.036	N/A	Yes	Yes	140	Yes	Yes
Heliothis virescens	NCBI	PCG76431.1	N/A	Unknown	Yes	Unknown	N/A	GCA_002382865.1	8826	102124	1134	31295	19807	5553	248288	389	N/A	Yes	N/A	Yes	0.036	N/A	Yes	Yes	140	Yes	Yes
Maniola hyperantus	NCBI	XP_034833076.1	N/A	Chromosome 2	Yes	117989773	N/A	GCF_902806685.1	87	15230192	13	471	2012761	61	97638	397	N/A	Yes	N/A	Yes	0.036	N/A	Yes	Yes	140	Yes	Yes
Trichoplusia ni	NCBI	XP_026731705.1	N/A	Chromosome 8	Yes	113496627	N/A	GCF_003590095.1	1031	14205900	10	1976	621965	155	1212007	390	N/A	Yes	N/A	Yes	0.036	N/A	Yes	Yes	140	Yes	Yes
Manduca sexta	NCBI	XP_030040396.2	N/A	Chromosome 25	Yes	115455805	N/A	GCF_014839805.1	4057	14248853	14	6227	424948	297	18906	428	N/A	Yes	N/A	Yes	0.036	N/A	Yes	Yes	140	Yes	Yes
Ostrinia furnacalis	NCBI	XP_028156035.1	N/A	Unknown	Yes	114349752	N/A	GCF_004193835.1	7722	564364	230	7965	474742	274	3623009	399	N/A	Yes	N/A	Yes	0.036	N/A	Yes	Yes	140	Yes	Yes
Arctia plantaginis	NCBI	CAB3240052.1	N/A	Unknown	Yes	Unknown	N/A	GCA_902825445.1	1071	6730127	24	1384	2313902	68	13630082	392	N/A	Yes	N/A	Yes	0.036	N/A	Yes	Yes	140	Yes	Yes
Bicyclus anynana	NCBI	XP_023943351.1	N/A	Unknown	Yes	112049619	N/A	GCF_900239965.1	10800	638282	194	23759	78697	1543	515723	393	N/A	Yes	N/A	Yes	0.036	N/A	Yes	Yes	140	Yes	Yes
Leptidea sinapis	NCBI	VVC91989.1	N/A	Unknown	Yes	Unknown	N/A	GCA_900199445.1	56152	112092	1270	75544	29811	5408	11178	393	N/A	Yes	N/A	Yes	0.036	N/A	Yes	Yes	140	Yes	Yes
Hyposmocoma kahamanoa	NCBI	XP_026331674.1	N/A	Unknown	Yes	113239024	N/A	GCF_003589595.1	2929	13520097	18	18849	58944	3100	15179	393	N/A	Yes	N/A	Yes	0.036	N/A	Yes	Yes	140	Yes	Yes
Galleria mellonella	NCBI	XP_026758890.1	N/A	Unknown	Yes	113518257	N/A	GCF_003640425.2	13304	13483299	14	40618	22549	4351	17601440	393	N/A	Yes	N/A	Yes	0.036	N/A	Yes	Yes	140	Yes	Yes
Bombyx mori	NCBI	XP_004930152.2	N/A	Chromosome 5	Yes	101741497	N/A	GCF_014905235.1	697	16796068	13	727	12201325	16	19061979	402	N/A	Yes	N/A	Yes	0.036	N/A	Yes	Yes	140	Yes	Yes
Bombyx mandarina	NCBI	XP_028029708.1	N/A	Unknown	Yes	114242657	N/A	GCF_003987935.1	3105	2789315	43	5078	322127	385	3239714	402	N/A	Yes	N/A	Yes	0.036	N/A	Yes	Yes	140	Yes	Yes
Chilo suppressalis	NCBI	RVE42550.1	N/A	Unknown	Yes	Unknown	N/A	GCA_004000445.1	27144	1753049	119	32379	642389	326	546008	397	N/A	Yes	N/A	Yes	0.036	N/A	Yes	Yes	140	Yes	Yes
Operophtera brumata	NCBI	KOB74086.1	N/A	Unknown	Yes	Unknown	N/A	GCA_001266575.1	25801	65630	2821	51007	28848	6070	102413	385	N/A	Yes	N/A	Yes	0.036	N/A	Yes	Yes	140	Yes	Yes
Amyelois transitella	NCBI	XP_013194202.1	N/A	Unknown	Yes	106137828	N/A	GCF_001186105.1	7301	1586980	62	47095	17697	5657	73133	409	N/A	Yes	N/A	Yes	0.036	N/A	Yes	Yes	140	Yes	Yes
Plutella xylostella	NCBI	XP_037968753.1	N/A	Unknown	Yes	119692386	N/A	GCF_905116875.1	574	11309198	14	1410	1812292	47	13524127	391	N/A	Yes	N/A	Yes	0.036	N/A	Yes	Yes	140	Yes	Yes
Papilio machaon	NCBI	XP_014368382.1	N/A	Unknown	Yes	106718734	N/A	GCF_001298355.1	63187	1174287	56	1174287	92238	669	521316	386	N/A	Yes	N/A	Yes	0.036	N/A	Yes	Yes	140	Yes	Yes
Papilio bianor	NCBI	JAAOEG010005556.1	N/A	Unknown	No	N/A	N/A	GCA_011763625.1	150195	13111833	4	166311	18540	2651	76009153	388	N/A	Yes	N/A	Yes	0.036	N/A	Yes	Yes	140	Yes	Yes
Papilio polytes	NCBI	XP_013134974.1	N/A	Unknown	Yes	106100599	N/A	GCF_000836215.1	3874	3672263	21	14375	47768	1129	185413	388	N/A	Yes	N/A	Yes	0.036	N/A	Yes	Yes	140	Yes	Yes
Papilio xuthus	NCBI	KPI94906.1	N/A	Unknown	Yes	Unknown	N/A	GCA_001298345.1	15362	3432602	22	17589	521387	109	2541697	388	N/A	Yes	N/A	Yes	0.036	N/A	Yes	Yes	140	Yes	Yes
Papilio dardanus tibullus	NCBI	QDHC01005028.1	N/A	Unknown	No	N/A	N/A	GCA_013186455.1	7365	596599	99	23477	20902	2331	1979064	388	N/A	Yes	N/A	Yes	0.036	N/A	Yes	Yes	140	Yes	Yes
Papilio memnon	NCBI	BDMG01010158.1	N/A	Unknown	No	N/A	N/A	GCA_003118335.3	11084	5456730	16	40194	11857	4682	9048	386	N/A	Yes	N/A	Yes	0.036	N/A	Yes	Yes	140	Yes	Yes
Papilio glaucus	NCBI	JWHW01051631.1	N/A	Unknown	No	N/A	N/A	GCA_000931545.1	60470	230841	418	92145	12225	8335	2835	387	N/A	Yes	N/A	Yes	0.036	N/A	Yes	Yes	140	Yes	Yes
LEPIDOPTERA LPLG2
Pararge aegeria	NCBI	XP_039747232.1	XP_039747233	Chromosome 6	Yes	120624641	N/A	GCF_905163445.1	70	19375358	13	81	19375358	13	65730	362	269	Yes	Yes	Yes	0.038	0.1758	Yes	Yes	140	Yes	Yes
Maniola hyperantus	NCBI	XP_034840127.1	XP_034840300.1	Chromosome 3	Yes	117996351	N/A	GCF_902806685.1	87	15230192	13	471	2012761	61	37710	356	268	Yes	Yes	Yes	0.038	0.1758	Yes	Yes	140	Yes	Yes
Chilo suppressalis	NCBI	RVE54817.1	RVE54818.1	Unknown	No	Unknown	N/A	GCA_004000445.1	27144	1753049	119	32379	642389	326	9786184	363	283	Yes	Yes	Yes	0.038	0.1758	Yes	Yes	140	Yes	Yes
Papilio machaon	NCBI	XP_014368161.1	XP_014368058.1	Unknown	Yes	106718483	N/A	GCF_001298355.1	63187	1174287	56	68691	92238	669	190820	360	262	Yes	Yes	Yes	0.038	0.1758	Yes	Yes	140	Yes	Yes
Hyposmocoma kahamanoa	NCBI	XP_026329637.1	XP_026329137.1	Unknown	Yes	113237092	N/A	GCF_003589595.1	2929	13520097	18	18849	58944	3100	25902338	369	282	Yes	Yes	Yes	0.038	0.1758	Yes	Yes	140	Yes	Yes
Zerene cesonia	NCBI	XP_038216024.1	XP_038216025.1	Chromosome 20	Yes	119835338	N/A	GCF_012273895.1	275	9214832	13	11017	43484	1786	10844740	358	268	Yes	Yes	Yes	0.038	0.1758	Yes	Yes	140	Yes	Yes
Galleria mellonella	NCBI	XP_026757841.1	XP_031768339.1	Unknown	Yes	113517386	N/A	GCF_003640425.2	13304	13483299	14	40618	22549	4351	15085647	360	262	Yes	Yes	Yes	0.038	0.1758	Yes	Yes	140	Yes	Yes
Manduca sexta	NCBI	XP_030033198.1	XP_030033200.1	Chromosome 17	Yes	115449499	N/A	GCF_014839805.1	4057	14248853	14	6227	424948	297	15467697	362	273	Yes	Yes	Yes	0.038	0.1758	Yes	Yes	140	Yes	Yes
Spodoptera frugiperda	NCBI	XP_035436852.1	XP_035436853.1	Chromosome 9	Yes	118267149	118267149	GCF_011064685.1	92	16346893	14	617	1129999	128	16970646	363	273	Yes	Yes	Yes	0.038	0.1758	Yes	Yes	140	Yes	Yes
Spodoptera litura	NCBI	XP_022820170.1	XP_022820171	Chromosome 14	Yes	111352080	111352080	GCF_002706865.1	3598	915465	143	13637	68350	1784	28131	363	273	Yes	Yes	Yes	0.038	0.1758	Yes	Yes	140	Yes	Yes
Heliothis virescens	NCBI	PCG66640.1	PCG66639.1	Unknown	No	Unknown	N/A	GCA_002382865.1	8826	102124	1134	31295	19807	5553	20602	363	272	Yes	Yes	Yes	0.038	0.1758	Yes	Yes	140	Yes	Yes
Helicoverpa armigera	NCBI	XP_021183480.1	XP_021183483.1	Unknown	Yes	110371503	N/A	GCF_002156985.1	998	1000414	93	24552	23474	3663	12184	363	271	Yes	Yes	Yes	0.038	0.1758	Yes	Yes	140	Yes	Yes
Danaus plexippus plexippus	NCBI	XP_032513894.1	XP_032513896.1	Chromosome 9	Yes	116767605	N/A	GCF_009731565.1	4115	9209872	12	10791	108026	567	9622331	357	263	Yes	Yes	Yes	0.038	0.1758	Yes	Yes	140	Yes	Yes
Trichoplusia ni	NCBI	XP_026742638.1	XP_026742642.1	Chromosome 22	Yes	113504509	N/A	GCF_003590095.1	1031	14205900	10	1976	621965	155	471868	363	277	Yes	Yes	Yes	0.038	0.1758	Yes	Yes	140	Yes	Yes
Vanessa tameamea	NCBI	XP_026494929.1	XP_026494931.1	Unknown	Yes	113399881	N/A	GCF_002938995.1	1558	2988984	28	3875	254123	402	7385681	360	270	Yes	Yes	Yes	0.038	0.1758	Yes	Yes	140	Yes	Yes
Bicyclus anynana	NCBI	XP_023951167.1	XP_023951168.1	Unknown	Yes	112055336	N/A	GCF_900239965.1	10800	638282	194	23759	78697	1543	140855	357	282	Yes	Yes	Yes	0.038	0.1758	Yes	Yes	140	Yes	Yes
Bombyx mandarina	NCBI	XP_028030399.1	XP_028030400.1	Unknown	Yes	114243199	N/A	GCF_003987935.1	3105	2789315	43	5078	322127	385	3035944	366	271	Yes	Yes	Yes	0.038	0.1758	Yes	Yes	140	Yes	Yes
Arctia plantaginis	NCBI	CAB3251807.1	CAB3234578.1	Unknown	No	Unknown	N/A	GCA_902825445.1	1071	6730127	24	1384	2313902	68	6473019	364	273	Yes	Yes	Yes	0.038	0.1758	Yes	Yes	140	Yes	Yes
Bombyx mori	NCBI	XP_004923242.2	XP_037869316.1	Chromosome 10	Yes	101744739	N/A	GCF_014905235.1	697	16796068	13	727	12201325	16	1473	366	271	Yes	Yes	Yes	0.038	0.1758	Yes	Yes	140	Yes	Yes
BLATTODEA BPLG1
Periplaneta americana	NCBI	gb|PGRX01001160.1	N/A	Unknown	No	Unknown	N/A	GCA_002939525.1	18601	332543	2951	122589	50814	17827	552527	372	N/A	Yes	N/A	Yes	0.095	N/A	Yes	Yes	228	Yes	Yes
Coptotermes formosanus	NCBI	GFG38286.1	N/A	Unknown	Yes	Unknown	N/A	GCA_013340265.1	12995	1425134	167	21729	159654	1481	1181344	401	N/A	Yes	N/A	Yes	0.095	N/A	Yes	Yes	228	Yes	Yes
Cryptotermes secundus	NCBI	XP_023701366.2	N/A	Unknown	Yes	111875600	N/A	GCA_002891405.2	55483	1184893	245	89199	63940	4518	498668	388	N/A	Yes	N/A	Yes	0.095	N/A	Yes	Yes	228	Yes	Yes
Zootermopsis nevadensis	NCBI	XP_021925321	N/A	Unknown	Yes	Unknown	N/A	GCA_000696155.1	31663	751105	194	64772	22794	5972	13176	378	N/A	Yes	N/A	Yes	0.095	N/A	Yes	Yes	228	Yes	Yes
Blattella germanica	NCBI	PSN34130.1	N/A	Unknown	Yes	Unknown	N/A	GCA_003018175.1	24818	1056071	576	317827	12126	39325	477388	385	N/A	Yes	N/A	Yes	0.095	N/A	Yes	Yes	228	Yes	Yes
Nasutitermes exitiosus	NCBI	N/A	N/A	Unknown	No	Unknown	N/A	GCA_001404035.1	No information	No information	No information	283	23721	65	N/A	N/A	N/A	N/A	N/A	N/A	0.095	N/A	N/A	N/A	N/A	Yes	Yes
BLATTODEA BPLG2
Coptotermes formosanus	NCBI	GFG33998.1	N/A	Unknown	Yes	No information	N/A	GCA_013340265.1	12995	1425134	167	21729	159654	1481	2349505	394	N/A	Yes	N/A	Yes	0.2486	N/A	Yes	Yes	134	Yes	Yes
Cryptotermes secundus	NCBI	XP_023722342.1	N/A	Unknown	Yes	111872545	N/A	GCA_002891405.2	55483	1184893	245	89199	63940	4518	810776	394	N/A	Yes	N/A	Yes	0.2486	N/A	Yes	Yes	134	Yes	Yes
Reticulitermes speratus	NCBI	JAJKFL010000011.1	N/A	Unknown	No	Unknown	N/A	GCA_021186555.1	427	44362055	9	733	11990467	22	39222847	394	N/A	Yes	N/A	Yes	0.2486	N/A	Yes	Yes	134	Yes	Yes
Zootermopsis nevadensis	NCBI	XP_021913809.1	N/A	Unknown	Yes	110826969	N/A	GCA_000696155.1	31663	751105	194	64772	22794	5972	29889	395	N/A	Yes	N/A	Yes	0.2486	N/A	Yes	Yes	134	Yes	Yes
COLEOPTERA
Tribolium castaneum	NCBI	XP_008199266.1	XP_008199265.1	Unknown	Yes	103314603	103314602	GCF_000002335.3	2149	4456720	12	7059	73049	512	43620	395	155	Yes	Yes	N/A	N/A	N/A	No	No	N/A	Yes	Yes	TE
HYMENOPTERA
Monomorium pharaonis	NCBI	XP_036139375.1	XP_036139377.1	Chromosome 2	Yes	118644609	118644610	GCF_013373865.1	725	29663535	5	1172	1861574	48	39349	447	326	Yes	Yes	No	N/A	N/A	No	No	N/A	Yes	Yes	HT TEs
Linepithema humile	NCBI	XP_012215490.1	XP_012215503.1	Unknown	Yes	105667934	105667946	GCF_000217595.1	3030	1402257	40	18227	35858	1697	63265	450	346	Yes	Yes	No	N/A	N/A	No	No	N/A	Yes	Yes	HT TEs
Odontomachus brunneus	NCBI	XP_032688981.1	XP_032688986.1	Unknown	Yes	116852582	116852584	GCF_010583005.1	960	1760082	72	55290	22002	4551	16623	438	371	Yes	Yes	No	N/A	N/A	No	No	N/A	Yes	Yes	HT TEs
Atta cephalotes	NCBI	XP_012060529.1	XP_012060530.1	Unknown	Yes	105623761	105623762	GCF_000143395.1	2835	5154485	21	30435	14798	5573	27122	436	292	Yes	Yes	No	N/A	N/A	No	No	N/A	Yes	Yes	HT TEs
Nylanderia fulva	NCBI	XP_029155627.1	XP_029155628.1	Unknown	Yes	114928542	114928543	GCF_005281655.1	2869	443094	131	3809	320712	169	13835	437	315	Yes	Yes	No	N/A	N/A	No	No	N/A	Yes	Yes	HT TEs
Temnothorax curvispinosus	NCBI	XP_024877028.1	XP_024877029.1	Unknown	Yes	112457929	1121457930	GCF_003070985.1	18692	223562	259	26921	38942	1740	68698	438	303	Yes	Yes	No	N/A	N/A	No	No	N/A	Yes	Yes	HT TEs
Trachymyrmex cornetzi	NCBI	XP_018371354.1	XP_018371361.1	Unknown	Yes	108766514	108766520	GCF_001594075.1	19761	760749	102	60583	29356	2708	5904	438	314	Yes	Yes	No	N/A	N/A	No	No	N/A	Yes	Yes	HT TEs
Apis mellifera	NCBI	N/A	N/A	N/A	Yes	N/A	N/A	GCA_003254395.2	177	13619445	17	228	5382476	13	N/A	N/A	N/A	N/A	N/A	N/A	N/A	N/A	N/A	N/A	N/A	No	Yes
Apis cerana	NCBI	N/A	N/A	N/A	Yes	N/A	N/A	GCA_001442555.1	2431	1421626	42	10707	43751	1210	N/A	N/A	N/A	N/A	N/A	N/A	N/A	N/A	N/A	N/A	N/A	No	Yes
Apis laboriosa	NCBI	N/A	N/A	N/A	No	N/A	N/A	GCA_014066325.1	4376	3339770	21	5929	303790	218	N/A	N/A	N/A	N/A	N/A	N/A	N/A	N/A	N/A	N/A	N/A	No	Yes
Apis dorsata	NCBI	N/A	N/A	N/A	Yes	N/A	N/A	GCA_000469605.1	4040	732052	87	45204	8422	7498	N/A	N/A	N/A	N/A	N/A	N/A	N/A	N/A	N/A	N/A	N/A	No	Yes
Apis florea	NCBI	N/A	N/A	N/A	Yes	N/A	N/A	GCA_000184785.2	6984	2863240	22	18379	24915	2398	N/A	N/A	N/A	N/A	N/A	N/A	N/A	N/A	N/A	N/A	N/A	No	Yes
Bombus hortorum	NCBI	N/A	N/A	N/A	No	N/A	N/A	GCA_905332935.1	43	17016242	8	73	10578496	12	N/A	N/A	N/A	N/A	N/A	N/A	N/A	N/A	N/A	N/A	N/A	No	Yes
Bombus pascuorum	NCBI	N/A	N/A	N/A	No	N/A	N/A	GCA_905332965.1	82	17556731	8	121	8974029	13	N/A	N/A	N/A	N/A	N/A	N/A	N/A	N/A	N/A	N/A	N/A	No	Yes
Bombus campestris	NCBI	N/A	N/A	N/A	No	N/A	N/A	GCA_905333015.1	36	12249729	10	85	6166019	19	N/A	N/A	N/A	N/A	N/A	N/A	N/A	N/A	N/A	N/A	N/A	No	Yes
Bombus breviceps	NCBI	N/A	N/A	N/A	No	N/A	N/A	GCA_014825925.1	1317	14710816	8	5272	1044356	72	N/A	N/A	N/A	N/A	N/A	N/A	N/A	N/A	N/A	N/A	N/A	No	Yes
Bombus haemorrhoidalis	NCBI	N/A	N/A	N/A	No	N/A	N/A	GCA_014825975.1	1614	15088228	8	4052	874667	75	N/A	N/A	N/A	N/A	N/A	N/A	N/A	N/A	N/A	N/A	N/A	No	Yes
Bombus pyrosoma	NCBI	N/A	N/A	N/A	No	N/A	N/A	GCA_014825855.1	4727	15222711	8	9683	781044	89	N/A	N/A	N/A	N/A	N/A	N/A	N/A	N/A	N/A	N/A	N/A	No	Yes
Bombus ignitus	NCBI	N/A	N/A	N/A	No	N/A	N/A	GCA_014825875.1	748	15187013	8	4026	714304	96	N/A	N/A	N/A	N/A	N/A	N/A	N/A	N/A	N/A	N/A	N/A	No	Yes
Bombus turneri	NCBI	N/A	N/A	N/A	No	N/A	N/A	GCA_014825825.1	3015	442685	11	4370	442685	153	N/A	N/A	N/A	N/A	N/A	N/A	N/A	N/A	N/A	N/A	N/A	No	Yes
Bombus terrestris	NCBI	N/A	N/A	N/A	Yes	N/A	N/A	GCA_000214255.1	5678	3506793	18	10672	76043	890	N/A	N/A	N/A	N/A	N/A	N/A	N/A	N/A	N/A	N/A	N/A	No	Yes
Bombus vancouverensis nearcticus	NCBI	N/A	N/A	N/A	Yes	N/A	N/A	GCA_011952275.1	1162	3064919	24	1164	3064919	24	N/A	N/A	N/A	N/A	N/A	N/A	N/A	N/A	N/A	N/A	N/A	No	Yes
Bombus vosnesenskii	NCBI	N/A	N/A	N/A	Yes	N/A	N/A	GCA_011952255.1	1429	2833310	24	1447	2733020	25	N/A	N/A	N/A	N/A	N/A	N/A	N/A	N/A	N/A	N/A	N/A	No	Yes
Bombus bifarius	NCBI	N/A	N/A	N/A	Yes	N/A	N/A	GCA_011952205.1	1249	2202782	30	1251	2202782	30	N/A	N/A	N/A	N/A	N/A	N/A	N/A	N/A	N/A	N/A	N/A	No	Yes
Bombus waltoni	NCBI	N/A	N/A	N/A	No	N/A	N/A	GCA_014737395.1	2240	4657886	14	2568	1152409	63	N/A	N/A	N/A	N/A	N/A	N/A	N/A	N/A	N/A	N/A	N/A	No	Yes
Bombus cullumanus	NCBI	N/A	N/A	N/A	No	N/A	N/A	GCA_014737535.1	5480	4580616	19	5990	1128213	64	N/A	N/A	N/A	N/A	N/A	N/A	N/A	N/A	N/A	N/A	N/A	No	Yes
Bombus superbus	NCBI	N/A	N/A	N/A	No	N/A	N/A	GCA_014737385.1	1458	6899074	11	1889	988972	73	N/A	N/A	N/A	N/A	N/A	N/A	N/A	N/A	N/A	N/A	N/A	No	Yes
Bombus opulentus	NCBI	N/A	N/A	N/A	No	N/A	N/A	GCA_014737405.1	4394	2423045	34	4892	731585	99	N/A	N/A	N/A	N/A	N/A	N/A	N/A	N/A	N/A	N/A	N/A	No	Yes
Bombus consobrinus	NCBI	N/A	N/A	N/A	No	N/A	N/A	GCA_014737455.1	7194	4771016	15	7948	707207	98	N/A	N/A	N/A	N/A	N/A	N/A	N/A	N/A	N/A	N/A	N/A	No	Yes
Bombus soroeensis	NCBI	N/A	N/A	N/A	No	N/A	N/A	GCA_014737365.1	5476	2119699	34	6071	582038	113	N/A	N/A	N/A	N/A	N/A	N/A	N/A	N/A	N/A	N/A	N/A	No	Yes
Bombus sibiricus	NCBI	N/A	N/A	N/A	No	N/A	N/A	GCA_014737505.1	14183	3138169	27	15258	561947	120	N/A	N/A	N/A	N/A	N/A	N/A	N/A	N/A	N/A	N/A	N/A	No	Yes
Bombus skorikovi	NCBI	N/A	N/A	N/A	No	N/A	N/A	GCA_014737355.1	3042	4338594	22	4260	488970	147	N/A	N/A	N/A	N/A	N/A	N/A	N/A	N/A	N/A	N/A	N/A	No	Yes
Bombus polaris	NCBI	N/A	N/A	N/A	No	N/A	N/A	GCA_014737335.1	5848	2253597	29	7284	427351	156	N/A	N/A	N/A	N/A	N/A	N/A	N/A	N/A	N/A	N/A	N/A	No	Yes
Bombus confusus	NCBI	N/A	N/A	N/A	No	N/A	N/A	GCA_014737475.1	4639	3260211	20	5602	411713	160	N/A	N/A	N/A	N/A	N/A	N/A	N/A	N/A	N/A	N/A	N/A	No	Yes
Bombus picipes	NCBI	N/A	N/A	N/A	No	N/A	N/A	GCA_014737485.1	7282	5875415	13	8540	377516	184	N/A	N/A	N/A	N/A	N/A	N/A	N/A	N/A	N/A	N/A	N/A	No	Yes
Bombus difficillimus	NCBI	N/A	N/A	N/A	No	N/A	N/A	GCA_014737525.1	4473	2080359	36	5799	338993	202	N/A	N/A	N/A	N/A	N/A	N/A	N/A	N/A	N/A	N/A	N/A	No	Yes
Bombus impatiens	NCBI	N/A	N/A	N/A	Yes	N/A	N/A	GCA_000188095.4	5460	1399493	54	16060	59072	1125	N/A	N/A	N/A	N/A	N/A	N/A	N/A	N/A	N/A	N/A	N/A	Yes	Yes	XP_033178780.1, partial TPase
Nasonia vitripennis	NCBI	XP_016836678.2	P_032453453.1	Chromosome 4	Yes	103317394	116415694	GCA_009193385.2	444	7180486	11	444	7180486	11	1514387	321	263	Yes	Yes	N/A short contig	N/A	N/A	Yes	?	N/A	Yes	Yes
Nasonia giraulti	NCBI	QLYP01000309.1	QLYP01000309.1	Unknown	No	Unknown	Unknown	GCA_016647725.1	3160	545346	92	14039	34917	2032	112803	321	263	Yes	Yes	N/A short contig	N/A	N/A	Yes	?	N/A	Yes	Yes
Nasonia longicornis	NCBI	ADAP01112803.1	ADAP01112803.1	Unknown	No	Unknown	Unknown	GCA_000004795.1	5214	758407	65	385077	1876	23726	4264	321	263	Yes	Yes	N/A short contig	N/A	N/A	Yes	?	N/A	Yes	Yes
PSOCODEA
Acyrthosiphon pisum	NCBI	N/A	N/A	N/A	Yes	N/A	N/A	GCA_005508785.1	21920	132544852	2	68187	25858	4765	N/A	N/A	N/A	N/A	N/A	N/A	N/A	N/A	N/A	N/A	N/A	Yes	Yes
Rhodnius prolixus	NCBI	N/A	N/A	N/A	Yes	N/A	N/A	GCA_000181055.3	16537	1088772	170	47726	35751	4418	N/A	N/A	N/A	N/A	N/A	N/A	N/A	N/A	N/A	N/A	N/A	No	Yes
Pediculus humanus corporis	NCBI	N/A	N/A	N/A	Yes	N/A	N/A	GCA_000006295.1	1882	497057	67	8555	34097	853	N/A	N/A	N/A	N/A	N/A	N/A	N/A	N/A	N/A	N/A	N/A	No	No
COLLEMBOLA
Sinella curviseta	NCBI	N/A	N/A	N/A	No	N/A	N/A	GCA_004115045.3	586	62424019	3	1683	821727	92	N/A	N/A	N/A	N/A	N/A	N/A	N/A	N/A	N/A	N/A	N/A	Yes	Yes
Folsomia candida	NCBI	N/A	N/A	N/A	Yes	N/A	N/A	GCA_002217175.1	162	6519406	8	228	4885648	12	N/A	N/A	N/A	N/A	N/A	N/A	N/A	N/A	N/A	N/A	N/A	Yes	Yes
Mesaphorura yosii	NCBI	N/A	N/A	N/A	No	N/A	N/A	GCA_009869945.1	2694	163682	171	2696	163682	171	N/A	N/A	N/A	N/A	N/A	N/A	N/A	N/A	N/A	N/A	N/A	Yes	Yes
Neelides sp. FZ-2019	NCBI	N/A	N/A	N/A	No	N/A	N/A	GCA_009869795.1	4260	82660	328	4298	80984	334	N/A	N/A	N/A	N/A	N/A	N/A	N/A	N/A	N/A	N/A	N/A	Yes	Yes
Holacanthella duospinosa	NCBI	N/A	N/A	N/A	No	N/A	N/A	GCA_002738285.1	62430	310226	242	70136	80495	985	N/A	N/A	N/A	N/A	N/A	N/A	N/A	N/A	N/A	N/A	N/A	Yes	Yes
Orchesella cinct	NCBI	N/A	N/A	N/A	Yes	N/A	N/A	GCA_001718145.1	9402	65879	925	9641	64904	936	N/A	N/A	N/A	N/A	N/A	N/A	N/A	N/A	N/A	N/A	N/A	Yes	Yes
Pseudachorutes palmiensis	NCBI	N/A	N/A	N/A	No	N/A	N/A	GCA_009869845.1	5054	35970	595	5119	35249	603	N/A	N/A	N/A	N/A	N/A	N/A	N/A	N/A	N/A	N/A	N/A	Yes	Yes
Pygmarrhopalites habei	NCBI	N/A	N/A	N/A	No	N/A	N/A	GCA_009870185.1	30409	20661	2275	30942	19872	2374	N/A	N/A	N/A	N/A	N/A	N/A	N/A	N/A	N/A	N/A	N/A	Yes	Yes
Tomocerus minor	NCBI	N/A	N/A	N/A	No	N/A	N/A	GCA_009936455.1	77778	376561	6	91400	18216	2803	N/A	N/A	N/A	N/A	N/A	N/A	N/A	N/A	N/A	N/A	N/A	Yes	Yes
Oncopodura yosiiana	NCBI	N/A	N/A	N/A	No	N/A	N/A	GCA_009869805.1	15621	13306	2155	15727	13246	2164	N/A	N/A	N/A	N/A	N/A	N/A	N/A	N/A	N/A	N/A	N/A	Yes	Yes
Tomocerus qinae	NCBI	N/A	N/A	N/A	No	N/A	N/A	GCA_009869885.1	41165	11497	5812	41412	11437	5849	N/A	N/A	N/A	N/A	N/A	N/A	N/A	N/A	N/A	N/A	N/A	Yes	Yes
Thalassaphorura encarpata	NCBI	N/A	N/A	N/A	No	N/A	N/A	GCA_009869925.1	19100	11316	3218	19488	11137	3263	N/A	N/A	N/A	N/A	N/A	N/A	N/A	N/A	N/A	N/A	N/A	Yes	Yes
Sminthurides bifidus	NCBI	N/A	N/A	N/A	No	N/A	N/A	GCA_009872375.1	18756	10806	3492	18907	10741	3512	N/A	N/A	N/A	N/A	N/A	N/A	N/A	N/A	N/A	N/A	N/A	Yes	Yes
Lipothrix lubbocki	NCBI	N/A	N/A	N/A	No	N/A	N/A	GCA_009872335.1	42850	10351	5068	43163	10263	5108	N/A	N/A	N/A	N/A	N/A	N/A	N/A	N/A	N/A	N/A	N/A	Yes	Yes
Pseudobourletiella spinata	NCBI	N/A	N/A	N/A	No	N/A	N/A	GCA_009870155.1	36281	10079	4852	36574	9981	4912	N/A	N/A	N/A	N/A	N/A	N/A	N/A	N/A	N/A	N/A	N/A	Yes	Yes
Ceratophysella communis	NCBI	N/A	N/A	N/A	No	N/A	N/A	GCA_009869905.	34220	7213	6436	34431	7151	6478	N/A	N/A	N/A	N/A	N/A	N/A	N/A	N/A	N/A	N/A	N/A	Yes	Yes
PHASMATODEA
Timema monikensis	NCBI	CAD7427851.1	N/A	Unknown	Yes	Unknown	N/A	GCA_902151445.1	189023	226495	1232	223245	34552	8763	277263	417	N/A	Yes	N/A	Yes	N/A	N/A	Yes	Yes	Unknown	Yes	Yes
Clitarchus hookeri	NCBI	N/A	N/A	N/A	No	N/A	N/A	GCA_002778355.1	785781	316087	2981	906073	46246	21033	N/A	N/A	N/A	N/A	N/A	N/A	N/A	N/A	N/A	N/A	N/A	Yes	Yes
Timema genevievae	NCBI	N/A	N/A	N/A	Yes	N/A	N/A	GCA_902155825.1	155957	141435	2000	184368	33483	8727	N/A	N/A	N/A	N/A	N/A	N/A	N/A	N/A	N/A	N/A	N/A	Yes	Yes
Medauroidea extradentata	NCBI	N/A	N/A	N/A	No	N/A	N/A	GCA_003012365.	135691	43047	17103	167455	28251	26796	N/A	N/A	N/A	N/A	N/A	N/A	N/A	N/A	N/A	N/A	N/A	Yes	Yes
Timema tahoe	NCBI	N/A	N/A	N/A	Yes	Unknown	N/A	GCA_902151465.1	179075	125371	2342	214394	28042	10736	N/A	N/A	N/A	N/A	N/A	N/A	N/A	N/A	N/A	N/A	N/A	Yes	Yes
Timema shepardi	NCBI	N/A	N/A	N/A	Yes	Unknown	N/A	GCA_902151425.1	316480	103521	2799	348856	26252	11358	N/A	N/A	N/A	N/A	N/A	N/A	N/A	N/A	N/A	N/A	N/A	Yes	Yes
Timema douglasi	NCBI	N/A	N/A	N/A	Yes	N/A	N/A	GCA_901482245.1	317771	96339	2919	349225	25777	11123	N/A	N/A	N/A	N/A	N/A	N/A	N/A	N/A	N/A	N/A	N/A	Yes	Yes
Timema bartmani	NCBI	N/A	N/A	N/A	Yes	N/A	N/A	GCA_902151455.	333758	104800	2542	370523	21089	13603	N/A	N/A	N/A	N/A	N/A	N/A	N/A	N/A	N/A	N/A	N/A	Yes	Yes
Timema californicum	NCBI	N/A	N/A	N/A	Yes	N/A	N/A	GCA_902141385.1	660024	66553	3833	689529	17799	15197	N/A	N/A	N/A	N/A	N/A	N/A	N/A	N/A	N/A	N/A	N/A	Yes	Yes
Dryococelus australis	NCBI	N/A	N/A	N/A	No	N/A	N/A	GCA_002236955.1	No information	No information	No information	357088	17257	56852	N/A	N/A	N/A	N/A	N/A	N/A	N/A	N/A	N/A	N/A	N/A	Yes	Yes
Timema cristinae	NCBI	CAD7393796.1	N/A	Unknown	Yes	Unknown	N/A	GCA_002926335.1	5459	8203476	23	168163	15124	16694	89383	365	N/A	Yes	N/a	Yes	N/A	N/A	Yes	Yes	Unknown	Yes	Yes
Timema poppensis	NCBI	N/A	N/A	N/A	Yes	N/A	N/A	GCA_902141375.1	564266	39561	5817	596691	12322	20685	N/A	N/A	N/A	N/A	N/A	N/A	N/A	N/A	N/A	N/A	N/A	Yes	Yes
Timema podura	NCBI	N/A	N/A	N/A	No	N/A	N/A	GCA_902151475.1	889014	4090	43910	901128	3875	53180	N/A	N/A	N/A	N/A	N/A	N/A	N/A	N/A	N/A	N/A	N/A	Yes	Yes
Timema cristinae	NCBI	N/A	N/A	N/A	Yes	N/A	N/A	GCA_002928295.1	3839	55026842	6	207031	8919	28706	N/A	N/A	N/A	N/A	N/A	N/A	N/A	N/A	N/A	N/A	N/A	Yes	Yes
ORTHOPTERA
Gryllus bimaculatus	NCBI	N/A	N/A	N/A	No	N/A	N/A	GCA_017312745.1	47877	6287223	71	133052	33340	13212	N/A	N/A	N/A	N/A	N/A	N/A	N/A	N/A	N/A	N/A	N/A	Yes	Yes
Teleogryllus occipitalis	NCBI	N/A	N/A	N/A	No	N/A	N/A	GCA_011170035.1	19866	214129	2401	21034	197533	2569	N/A	N/A	N/A	N/A	N/A	N/A	N/A	N/A	N/A	N/A	N/A	Yes	Yes
Laupala kohalensis	NCBI	N/A	N/A	N/A	No	N/A	N/A	GCA_002313205.1	148784	583478	753	216779	45047	9547	N/A	N/A	N/A	N/A	N/A	N/A	N/A	N/A	N/A	N/A	N/A	Yes	Yes
Locusta migratoria	NCBI	N/A	N/A	N/A	No	N/A	N/A	GCA_000516895.1	No information	No information	No information	1397492	9587	174483	N/A	N/A	N/A	N/A	N/A	N/A	N/A	N/A	N/A	N/A	N/A	Yes	Yes
Xenocatantops brachycerus	NCBI	N/A	N/A	N/A	No	N/A	N/A	GCA_900249655.1	No information	No information	No information	43187	1799	6904	N/A	N/A	N/A	N/A	N/A	N/A	N/A	N/A	N/A	N/A	N/A	Yes	Yes
Acheta domesticus	NCBI	N/A	N/A	N/A	No	N/A	N/A	GCA_014858955.1	No information	No information	No information	709385	1566	177245	N/A	N/A	N/A	N/A	N/A	N/A	N/A	N/A	N/A	N/A	N/A	Yes	Yes
THYSANOPTERA
Thrips palmi	NCBI	XP_034245708.1	N/A	Unknown	Yes	Unknown	N/A	GCA_012932325.1	17	14670875	7	1324	567478	109	12688504	470	N/A	Yes	N/A	No	N/A (2 sequences)	N/A	Yes	Yes	Unknown	Yes	Yes
Frankliniella occidentalis	NCBI	KAE8738274.1	N/A	Unknown	Yes	Unknown	N/A	GCA_000697945.4	6263	948890	102	76032	6158	11069	7839	403	N/A	Yes	N/A	No	N/A (2 sequences)	N/A	Yes	Yes	Unknown	Yes	Yes
Aptinothrips rufus	NCBI	N/A	N/A	N/A	No	N/A	N/A	GCA_902196195.1	No information	No information	No information	301714	4094	21466	N/A	N/A	N/A	N/A	N/A	N/A	N/A	N/A	N/A	N/A	N/A	Yes	Yes
PLECOPTERA
Lednia tumana	NCBI	N/A	N/A	N/A	No	N/A	N/A	GCA_003287335.1	114548	4685	16786	124786	4212	18613	N/A	N/A	N/A	N/A	N/A	N/A	N/A	N/A	N/A	N/A	N/A	Yes	Yes
Amphinemura sulcicollis	NCBI	N/A	N/A	N/A	No	N/A	N/A	GCA_001676325.1	No information	No information	No information	432491	846	66116	N/A	N/A	N/A	N/A	N/A	N/A	N/A	N/A	N/A	N/A	N/A	Yes	Yes
Isoperla grammatica	NCBI	N/A	N/A	N/A	No	N/A	N/A	GCA_001676475.1	No information	No information	No information	1218273	457	332505	N/A	N/A	N/A	N/A	N/A	N/A	N/A	N/A	N/A	N/A	N/A	Yes	Yes
EPHEMEROPTERA
Cloeon dipterum	NCBI	N/A	N/A	N/A	No	N/A	N/A	GCA_902829235.1	1395	461411	91	1435	434950	94	N/A	N/A	N/A	N/A	N/A	N/A	N/A	N/A	N/A	N/A	N/A	No	Yes
Ephemera danica	NCBI	N/A	N/A	N/A	Yes	N/A	N/A	GCA_000507165.2	8161	599527	216	25743	55305	2233	N/A	N/A	N/A	N/A	N/A	N/A	N/A	N/A	N/A	N/A	N/A	Yes	Yes
Baetis rhodani	NCBI	N/A	N/A	N/A	No	N/A	N/A	GCA_001676355.1	No information	No information	No information	381865	529	84280	N/A	N/A	N/A	N/A	N/A	N/A	N/A	N/A	N/A	N/A	N/A	Yes	Yes
ODONATA
Ladona fulva	NCBI	N/A	N/A	N/A	No	N/A	N/A	GCA_000376725.2	9411	1183267	297	46619	67260	4253	N/A	N/A	N/A	N/A	N/A	N/A	N/A	N/A	N/A	N/A	N/A	Yes	Yes
Rhinocypha anisoptera	NCBI	N/A	N/A	N/A	No	N/A	N/A	GCA_011762765.1	754445	403403	12	770162	24885	5505	N/A	N/A	N/A	N/A	N/A	N/A	N/A	N/A	N/A	N/A	N/A	Yes	Yes
Calopteryx splendens	NCBI	N/A	N/A	N/A	No	N/A	N/A	GCA_002093875.1	8896	422252	1013	645677	4472	83269	N/A	N/A	N/A	N/A	N/A	N/A	N/A	N/A	N/A	N/A	N/A	Yes	Yes
DIPLURA
Campodea augens	NCBI	N/A	N/A	N/A	No	N/A	N/A	GCA_009757345.1	18761	235173	1367	70975	33447	8733	N/A	N/A	N/A	N/A	N/A	N/A	N/A	N/A	N/A	N/A	N/A	Yes	Yes
Catajapyx aquilonaris	NCBI	N/A	N/A	N/A	No	N/A	N/A	GCA_000934665.2	20583	45890	1638	23922	32665	2340	N/A	N/A	N/A	N/A	N/A	N/A	N/A	N/A	N/A	N/A	N/A	Yes	Yes
SIPHONAPTERA
Ctenocephalides felis	NCBI	N/A	N/A	N/A	Not screened	N/A	N/A	GCA_003426905.1	3733	71713785	4	16481	61000	2598	N/A	N/A	N/A	N/A	N/A	N/A	N/A	N/A	N/A	N/A	N/A	Yes	Yes
MEGALOPTERA
Neoneuromus ignobilis	NCBI	N/A	N/A	N/A	Not screened	N/A	N/A	GCA_014529405.1	450406	2280	100063	454972	2248	101576	N/A	N/A	N/A	N/A	N/A	N/A	N/A	N/A	N/A	N/A	N/A	Yes	Yes
DERMAPTERA
Anisolabis maritima	NCBI	N/A	N/A	N/A	Not screened	N/A	N/A	GCA_010014785.1	82224	1383245	12	86920	48444	82224	N/A	N/A	N/A	N/A	N/A	N/A	N/A	N/A	N/A	N/A	N/A	Yes	Yes
ARCHAEOGNATHA
Machilis hrabei	NCBI	N/A	N/A	N/A	Not screened	N/A	N/A	GCA_003456935.1	200537	27244	22172	727820	2401	154962	N/A	N/A	N/A	N/A	N/A	N/A	N/A	N/A	N/A	N/A	N/A	Yes	Yes
ADDITIONAL ORDERS:
Mantodea	NCBI							Not Available
Embioptera	NCBI							Not Available
Mecoptera	NCBI							Not Available
Neuroptera	NCBI							Not Available
Raphidioptera	NCBI							Not Available
Grylloblattodea	NCBI							Not Available
Mantophasmatodea	NCBI							Not Available
Zoraptera	NCBI							Not Available
Zygentoma (Thermobia)	NCBI							Not Available																				Thermobia-mitochondrial genome available
Protura	NCBI							Not Available
