# Supplementary material for: Recurrent co-domestication of PIF/Harbinger transposable element proteins in insects
Source: Mob DNA. 2022 Nov 30;13:28. doi: 10.1186/s13100-022-00282-2 (PMC9710019; doi:10.1186/s13100-022-00282-2)
Supplement: Supplementary file 8 — Additional file 8 Supplementary Table 2. dN/dS ratio selection regime estimates for the PIF TE domesticated proteins. [file 13100_2022_282_MOESM8_ESM.xlsx]

## Sheet: Sheet1
Supplementary table 2. dN/dS ratio selection regime estimates for the PIF TE domesticated proteins.
Domesticated Gene	dN/dS	LRT of the comparison to a dN/dS value of 1 (P-value)
APLG1	0.282	0
APLG2	0.33	<0.05
APM1	0.517	<0.05
APM2	0.0742	<0.05
LPLG1	0.0369	0
LPLG2	0.0377	0
LPM2	0.1758	0
BPLG1	0.0952	0
BPLG2	0.2486	<.0000001
