# Supplementary material for: Recurrent co-domestication of PIF/Harbinger transposable element proteins in insects
Source: Mob DNA. 2022 Nov 30;13:28. doi: 10.1186/s13100-022-00282-2 (PMC9710019; doi:10.1186/s13100-022-00282-2)
Supplement: Supplementary file 9 — Additional file 9 Supplementary Table 3. Expression data for the PIF TE domesticated proteins. [file 13100_2022_282_MOESM9_ESM.xlsx]

## Sheet: APLG1, APM1, APM2
Supplementary table 3. Expression data for the PIF TE domesticated proteins.
	Gene	Sample	Value (RMA)	Standar Error	Percentile	Reference
	Transcript expression of APLG1 & APM1*						* Note that the transcript is annotated as dicistronic and includes both APLG1 and APM1
	AGAP029479	carcass: female	3.01	0.03	19.57	Baker, et al. 2011
	AGAP029479	carcass: male	3.18	0.04	29.54
	AGAP029479	head:female	3.24	0.11	31.77
	AGAP029479	head:male	3.44	0.16	39.18
	AGAP029479	salivary gland: female	3.1	0.07	24.46
	AGAP029479	salivary gland: male	3.09	0.03	21.38
	AGAP029479	midgut: female	2.97	0.02	15.56
	AGAP029479	midgut: male	2.95	0.05	15.12
	AGAP029479	Malpighian tubules: female	3.05	0.05	21.78
	AGAP029479	Malpighian tubules: male	2.99	0.03	20.27
	AGAP029479	ovaries: female	3.29	0.07	36.05
	AGAP029479	testis: male	4.19	0.25	57.01
	AGAP029479	male accessory gland: male	3.14	0.08	25.06
	AGAP029479	whole body: female	3.09	0.05	28.21
	AGAP029479	whole body: male	3.09	0.03	26.37
	Transcript expression of APLG2
	AGAP003812	carcass: female	4.17	0.21	59.2	Baker, et al. 2011
	AGAP003812	carcass: male	4.3	0.05	60.69
	AGAP003812	head:female	4.63	0.07	65.71
	AGAP003812	head:male	4.82	0.12	68.21
	AGAP003812	salivary gland: female	4.48	0.07	64.98
	AGAP003812	salivary gland: male	5.12	0.34	73.19
	AGAP003812	midgut: female	4.8	0.06	70.16
	AGAP003812	midgut: male	4.84	0.31	70.41
	AGAP003812	Malpighian tubules: female	4.69	0.11	67.63
	AGAP003812	Malpighian tubules: male	4.78	0.09	68.41
	AGAP003812	ovaries: female	6.85	0.17	85.19
	AGAP003812	testis: male	6.69	0.17	85.09
	AGAP003812	male accessory gland: male	5.69	0.32	78.35
	AGAP003812	whole body: female	6.51	0.16	83.54
	AGAP003812	whole body: male	4.37	0.09	61.18
	Transcript expression of APM2
	AGAP003811	carcass: female	4.22	0.27	60.05	Baker, et al. 2011
	AGAP003811	carcass: male	4.6	0.1	65.3
	AGAP003811	head:female	5.1	0.16	71.61
	AGAP003811	head:male	4.7	0.31	66.89
	AGAP003811	salivary gland: female	4.6	0.09	66.62
	AGAP003811	salivary gland: male	4.33	0.15	62.16
	AGAP003811	midgut: female	4.64	0.13	68.18
	AGAP003811	midgut: male	4.28	0.14	61.91
	AGAP003811	Malpighian tubules: female	4.03	0.17	56.98
	AGAP003811	Malpighian tubules: male	4.54	0.2	65.42
	AGAP003811	ovaries: female	6.83	0.36	85.06
	AGAP003811	testis: male	4.81	0.15	66.06
	AGAP003811	male accessory gland: male	4.34	0.18	61.55
	AGAP003811	whole body: female	4.5	0.09	61.95
	AGAP003811	whole body: male	4.75	0.38	66.49

## Sheet: LPLG1, LPLG2, LPM2
target_id		ASG1	ASG2	ASG3	FB1	FB3	MG1	MG2	MG3	MSG_A1	MSG_A2	MSG_A3	MSG_M1	MSG_M2	MSG_M3	MSG_P1	MSG_P2	MSG_P3	MT1	MT2	MT3	OV1	OV2	OV3	PSG1	PSG2	PSG3	TT1	TT2	TT3
MSTRG.18690.1		0	0	0	0.117948	0	0	0	0	0.238349	0	0	0	0	0	0	0	0	0	0	0.164818	0.304337	0	0	0	0	0.180528	0.0860336	0	2.40659
MSTRG.18690.2		3.85982	3.55979	3.4949	1.45905	0.997276	2.26542	1.89891	1.02824	1.61887	1.45917	1.0798	1.90713	1.92602	2.40289	1.0254	0.605504	1.40168	4.37567	3.56619	2.78658	4.56914	3.93418	4.18481	0.551724	0.789087	0.342873	2.52141	3.55466	2.43657
MSTRG.18690.3		0	0	0	0	0	0	0	0	0	0.587568	0.250872	0.12657	0	0.607905	1.9505	0.424494	0.86729	0	0	0	0	0	0.410924	0	0	0	1.97599	0	0
MSTRG.18690.4		0	0	0	0	0	0	0	0	0	0	0	0	0	0	0	0	0	0	0.0936411	0	0	0	0	0	0	0	2.20612	2.86112	3.05493
MSTRG.18690.5		0	0	0	0	0.32752	0	0	0	0	0	0	0	0	0	0.419805	0.000482314	0	0	0	0	0	0	0	0	0	0	1.77238	1.84211	0
MSTRG.18690.8		0.140674	0.294889	0.398185	0	0	0	0	0	0.321777	0	0	0	0	0	0	0	0	0	0.110399	0.444933	0	0.261528	0.316098	0	0.588227	0	0.442813	0	0
MSTRG.18690.9		0	0	0	0	0	0	0.264794	0.226939	0	0	1.21968	0.164764	2.03385	1.15044	1.17534e-05	2.39191	2.22597	0	0	0	1.81606	0	0	2.47065	0	0.059306	0	1.88566	6.75974
target_id		ASG1	ASG2	ASG3	FB1	FB3	MG1	MG2	MG3	MSG_A1	MSG_A2	MSG_A3	MSG_M1	MSG_M2	MSG_M3	MSG_P1	MSG_P2	MSG_P3	MT1	MT2	MT3	OV1	OV2	OV3	PSG1	PSG2	PSG3	TT1	TT2	TT3
KWMTBOMO05849.mrna1		2.21795	2.12416	3.12585	1.54081	2.88811	1.49434	1.13081	1.66008	3.77184	3.92199	5.93657	5.27048	4.81709	7.07624	4.54125	4.26351	6.06878	2.00479	3.30734	1.45174	11.9835	9.80674	12.9178	5.14435	3.93138	5.65008	19.8187	21.0786	25.0281
target_id		ASG1	ASG2	ASG3	FB1	FB3	MG1	MG2	MG3	MSG_A1	MSG_A2	MSG_A3	MSG_M1	MSG_M2	MSG_M3	MSG_P1	MSG_P2	MSG_P3	MT1	MT2	MT3	OV1	OV2	OV3	PSG1	PSG2	PSG3	TT1	TT2	TT3
KWMTBOMO05850.mrna1		7.98067	9.09697	9.9406	4.61437	3.39448	4.10275	5.08214	6.24321	8.56138	6.97827	13.8156	10.5437	7.83077	10.4984	7.61099	6.94142	10.2262	9.6104	12.1993	9.30306	30.8741	25.1031	28.7159	8.08191	7.993	8.72861	43.8593	36.4314	49.1242
	Transcript expression of LPLG1					ASG—anterior silk gland
	Target_ID	Tissue	Value (TPM)	Reference		FB—fat body
	MSTRG.18690.1	ASG	0	Yokoi, et al. 2021		MG—mid gut
		FB	0.058974			MSG_A—anterior part of the middle silk gland
		MG	0			MSG_M—middle part of the middle silk gland
		MSG_A	0.0794497			MSG_P—posterior part of the middle silk gland
		MSG_M	0			MT—Malpighian tubules
		MSG_P	0			PSG—posterior silk gland
		MT	0.0549393			OV—ovary
		PSG	0.060176			TT—testis
		OV	0.101446
		TT	0.830875
	Transcript expression of LPLG2
	Target_ID	Tissue	Value (TPM)	Reference
	KWMTBOMO05849.mrna1	ASG	2.48932	Yokoi, et al. 2021
		FB	2.21446
		MG	1.42841
		MSG_A	4.54347
		MSG_M	5.72127
		MSG_P	4.95785
		MT	2.25462
		PSG	4.9086
		OV	11.5693
		TT	21.9751
	Transcript expression of LPM2
	Target_ID	Tissue	Value (TPM)	Reference
	KWMTBOMO05850.mrna1	ASG	9.00608	Yokoi, et al. 2021
		FB	4.00443
		MG	5.1427
		MSG_A	9.78508
		MSG_M	9.62429
		MSG_P	8.25954
		MT	10.3709
		PSG	8.26784
		OV	28.231
		TT	43.1383
