# Supplementary material for: Recurrent co-domestication of PIF/Harbinger transposable element proteins in insects
Source: Mob DNA. 2022 Nov 30;13:28. doi: 10.1186/s13100-022-00282-2 (PMC9710019; doi:10.1186/s13100-022-00282-2)
Supplement: Supplementary file 10 — Additional file 10 Supplementary Table 4. Information about all the protein sequences of all PIF TE transposases, domesticated or not, used in Fig. 5. [file 13100_2022_282_MOESM10_ESM.xlsx]

## Sheet: Sheet1
Supplementary table 4. Information about all the protein sequences of all PIF TE transposases, domesticated or not, used in Figure 3.
PIF-like ID	Genus	Species	Order	PIF-like sequence	ID
Blattella_BPLG1	Blattella	germanica	Blattodea	BPLG1	PSN34130.1
Blattella_PLT1	Blattella	germanica	Blattodea	PLT1	PSN42418.1
Coptotermes_BPLG2	Coptotermes	formosanus	Blattodea	BPLG2	GFG33998.1
Cryptotermes_BPLG1	Cryptotermes	secundus	Blattodea	BPLG1	XP_023701366.2
Cryptotermes_BPLG2	Cryptotermes	secundus	Blattodea	BPLG2	XP_023722342.1
Cryptotermes_PLT1	Cryptotermes	secundus	Blattodea	PLT1	XP_023718465.1
Cryptotermes_PLT2	Cryptotermes	secundus	Blattodea	PLT2	XP_023702192.1
Zootermopsis_BPLG2	Zootermopsis	nevadensis	Blattodea	BPLG2	XP_021913809.1
Anoplophora_PLT1	Anoplophora	glabripennis	Coleoptera	PLT1	XP_018575296.1
Callosobruchus_PLT1	Callosobruchus	maculatus	Coleoptera	PLT1	VEN64580.1
Photinus_PLT2	Photinus	pyralis	Coleoptera	PLT2	XP_031359199.1
Photinus_PLT3	Photinus	pyralis	Coleoptera	PLT3	XP_031347792.1
Photinus_PLT4	Photinus	pyralis	Coleoptera	PLT4	XP_031328325.1
Photinus_PLT1	Photinus	pyralis	Coleoptera	PLT1	XP_031327934.1
Tenebrio_PLT1	Tenebrio	molitor	Coleoptera	PLT1	CAH1379959.1
Tribolium_PLT1	Tribolium	castaneum	Coleoptera	PLT1	PLT1
Tribolium_HARBI1	Tribolium	castaneum	Coleoptera	HARBI1	HARBI1
Ae_aegypti_PLT1	Aedes	aegypti	Diptera	PLT1	XP_021708773.1
Ae_aegypti_PLT2	Aedes	aegypti	Diptera	PLT2	XP_021704105.1
Ae_albopictus_PLT2	Aedes	albopictus	Diptera	PLT2	XP_029724189.1
Ae_albopictus_PLT1	Aedes	albopictus	Diptera	PLT1	XP_029722726.1
Aalbimanus_APLG1	Anopheles	albimanus	Diptera	APLG1	XP_035777629.1
Aalbimanus_APLG2b	Anopheles	albimanus	Diptera	APLG2b	XP_035783459.1
Aarabiensis_APLG2	Anopheles	arabiensis	Diptera	APLG2	XP_040150897.1
Aarabiensis_PLT3c	Anopheles	arabiensis	Diptera	PLT3c	XP_040151789.1
Adarlingi_APLG2	Anopheles	darlingi	Diptera	APLG2	APLG2
Adarlingi_APLG2b	Anopheles	darlingi	Diptera	APLG2b	ETN66493.1
Agambiae_HARB1	Anopheles	gambiae	Diptera	HARB1	HARB1
Astephensi_PLT2a	Anopheles	stephensi	Diptera	PLT2a	XP_035901847.1
Agambiae_APLG1	Anopheles	gambiae	Diptera	APLG1	APLG1
Culex_PLT1	Culex	quinquefasciatus	Diptera	PLT1	XP_038104730.1
Dendroctonus_PLT1	Dendroctonus	ponderosae	Diptera	PLT1	XP_019756344.1
Dkikkawai_DPLG5	Drosophila	kikkawai	Diptera	DPLG5	KAH8341586.1
Dmelanogaster_DPLG1	Drosophila	melanogaster	Diptera	DPLG1	DPLG1
Dmelanogaster_DPLG2	Drosophila	melanogaster	Diptera	DPLG2	DPLG2
Dmelanogaster_DPLG3	Drosophila	melanogaster	Diptera	DPLG3	DPLG3
Dmelanogaster_DPLG4	Drosophila	melanogaster	Diptera	DPLG4	DPLG4
Dpersimilis_DPLT1	Drosophila	persimilis	Diptera	DPLT1	DPLT1
Dpersimilis_DPLT3	Drosophila	persimilis	Diptera	DPLT3	DPLT3
Dpseudoobscura_DPLG5	Drosophila	pseudoobscura	Diptera	DPLG5	DPLG5
Dpseudoobscura_DPLG7A	Drosophila	pseudoobscura	Diptera	DPLG7A	DPLG7A
Dpseudoobscura_DPLT4	Drosophila	pseudoobscura	Diptera	DPLT4	DPLT4
Dsuzukii_PLT1	Drosophila	suzukii	Diptera	PLT1	XP_036676045.1
Dvirilis_DPLG6	Drosophila	virilis	Diptera	DPLG6	DPLG6
Dwillistonii_DPLT2	Drosophila	willistonii	Diptera	DPLT2	DPLT2
Dyakuba_DPLT1	Drosophila	yakuba	Diptera	DPLT1	DPLT1
Musca_DPLG1	Musca	domestica	Diptera	DPLG1	XP_005182919.1
Rhagoletis_DPLG2	Rhagoletis	pomonella	Diptera	DPLG2	XP_036319293.1
Rhagoletis_DPLG3	Rhagoletis	pomonella	Diptera	DPLG3	XP_036327082.1
Rhagoletis_PLT1	Rhagoletis	pomonella	Diptera	PLT1	XP_036342244.1
Rhagoletis_PLT2	Rhagoletis	pomonella	Diptera	PLT2	XP_036341422.1
Rhagoletis_PLT3	Rhagoletis	pomonella	Diptera	PLT3	XP_036318349.1
Rhagoletis_DPLG4	Rhagoletis	zephyria	Diptera	DPLG4	XP_017471435.1
Scaptodrosophila_DPLG6	Scaptodrosophila	lebanonensis	Diptera	DPLG6	XP_030383296.1
Scaptodrosophila_DPLG7	Scaptodrosophila	lebanonensis	Diptera	DPLG7	XP_030377662.1
Folsomia_PLT1	Folsomia	candida	Entomobryomorpha	PLT1	2.19451e+07
Cyphomyrmex_PLT1	Cyphomyrmex	costatus	Hymenoptera	PLT1	XP_018404196.1
Nasonia_PLT1	Nasonia	vitripennis	Hymenoptera	PLT1	XP_016836678.2
Temnothorax_PLT1	Temnothorax	curvispinosus	Hymenoptera	PLT1	XP_024892014.1
Temnothorax_PLT2	Temnothorax	curvispinosus	Hymenoptera	PLT2	XP_024871815.1
Temnothorax_PLT3	Temnothorax	curvispinosus	Hymenoptera	PLT3	XP_024874056.1
Trachymyrmex_PLT1	Trachymyrmex	cornetzi	Hymenoptera	PLT1	XP_018377816.1
Trachymyrmex_PLT1	Trachymyrmex	cornetzi	Hymenoptera	PLT1	XP_018374045.1
Bombyx_PLT2	Bombyx	mandarina	Lepidoptera	PLT2	XP_028034310.1
Bombyx_LPLG1	Bombyx	mori	Lepidoptera	LPLG1	XP_004923242.2
Bombyx_LPLG2	Bombyx	mori	Lepidoptera	LPLG2	XP_004925088.1
Bombyx_PLT1	Bombyx	mori	Lepidoptera	PLT1	PLT1
Chilo_PLT1	Chilo	suppressalis	Lepidoptera	PLT1	RVE47019.1
Papilio_LPLG2	Papilio	xuthus	Lepidoptera	LPLG2	LPLG2
Pararge_PLT1	Pararge	aegeria	Lepidoptera	PLT1	XP_039763349.1
Pararge_LPLG1	Pararge	aegeria	Lepidoptera	LPLG1	LPLG1
Pieris_PLT1	Pieris	macdunnoughi	Lepidoptera	PLT1	CAF4863878.1s
Spodoptera_PLT1	Spodoptera	litura	Lepidoptera	PLT1	XP_022822954.1
Timema_PLT1	Timema	monikensis	Phasmatodea	PLT1	CAD7427851.1
Acyrthosiphon_PLT1	Acyrthosiphon	pisum	Hemiptera	PLT1	XP_008179419.1
Ctenocephalides_PLT1	Ctenocephalides	felis	Siphonaptera	PLT1	XP_026476143.1
Frankliniella_PLT1	Frankliniella	occidentalis	Thysanoptera	PLT1	XP_026285172.1
Frankliniella_PLT3	Frankliniella	occidentalis	Thysanoptera	PLT3	XP_026277879.1
Frankliniella_PLT2	Frankliniella	occidentalis	Thysanoptera	PLT2	KAE8747922.1
Frankliniella_PLT4	Frankliniella	occidentalis	Thysanoptera	PLT4	KAE8739090.1
Frankliniella_PLT5	Frankliniella	occidentalis	Thysanoptera	PLT5	KAE8740708.1
Ischnura_PLT2	Ischnura	elegans	Odonata	PLT2	XP_046408526.1
Ischnura_PLT1	Ischnura	elegans	Odonata	PLT1	XP_046407497.1
Maniola_PLT1	Maniola	jurtina	Lepidoptera	PLT1	XP_045768204.1
Myzus_PLT1	Myzus	persicae	Hemiptera	PLT1	XP_022162444.1
Sitophilus_PLT1	Sitophilus	oryzae	Coleoptera	PLT1	XP_030750675.1
Solenopsis_PLT1	Solenopsis	invicta	Hymenoptera	PLT1	XP_039304171.1
Thrips_PLT3	Thrips	palmi	Thysanoptera	PLT3	XP_034256143.1
Thrips_PLT1	Thrips	palmi	Thysanoptera	PLT1	XP_034242102.1
Thrips_PLT2	Thrips	palmi	Thysanoptera	PLT2	XP_034245542.1
