# Supplementary material for: Recurrent co-domestication of PIF/Harbinger transposable element proteins in insects
Source: Mob DNA. 2022 Nov 30;13:28. doi: 10.1186/s13100-022-00282-2 (PMC9710019; doi:10.1186/s13100-022-00282-2)
Supplement: Supplementary file 11 — Additional file 11 Supplementary Table 5. Presence/absence of predicted nuclear localization signal in newly described PIF TE domesticated proteins. [file 13100_2022_282_MOESM11_ESM.xlsx]

## Sheet: Sheet1
Supplementary table 5. Presence/absence of predicted nuclear localization signal in newly described PIF TE domesticated proteins.
PLGs				MADFs				Presence of NLS in co-domestications
	monopartite NLS	bipartite NLS			monopartite NLS	bipartite NLS		Complementarity of NLS	Presence
APLG1				APM1
A_gambiae	-	-		A_gambiae	+	-		YES	MADF only
A_coluzzii	-	-		A_coluzzii	+	-		YES	MADF only
A_bwambae	-	-		A_merus	+	-		YES	MADF only
A_arabiensis	-	-		A_bwambae	+	-		YES	MADF only
A_melas	-	-		A_melas	+	-		YES	MADF only
A_merus	-	-		A_quadriannulatus	+	-		YES	MADF only
A_quadriannulatus	-	+		A_arabiensis	+	-		NO	Both
A_christyi	+	-		A_christyi	-	-		YES	PLG only
APLG2				APM2
A_gambiae	-	-		A_gambiae	-	+		YES	MADF only
A_darlingi	+	-		A_darlingi	-	-		YES	PLG only							`
A_albimanus	+	-		A_albimanus	-	-		YES	PLG only
A_sinensis	-	+		A_sinensis	-	+		NO	Both
A_stephensi	-	-		A_stephensi	-	+		YES	MADF only
A_arabiensis	-	-		A_arabiensis	-	+		YES	MADF only
A_coluzii	-	-		A_coluzzii	-	+		YES	MADF only
A_quadriannulatus	-	-		A_quadriannulatus	-	+		YES	MADF only
A_bwambae	-	-		A_bwambae	-	+		YES	MADF only
A_melas	-	-		A_melas	-	+		YES	MADF only
A_merus	-	-		A_merus	-	+		YES	MADF only
A_christyi	-	-		A_christyi	-	+		YES	MADF only
APLG2b				APM2b
A_darlingi	-	-		A_darlingi	-	-		NO	Neither
A_albimanus	-	-		A_albimanus	-	-		NO	Neither
A_aquasalis	-	-		A_aquasalis	-	-		NO	Neither
LPLG1
Zerene_cesonia	-	-
Pieris_rapae	-	+
Vanessa_tameamea	-	-
Danaus_plexippus	-	+
Spodoptera_litura	-	+
Spodoptera_frugiperda	-	+
Helicoverpa_armigera	-	+
Heliothis_virescens	-	+
Spodoptera_exigua	-	+
Maniola_hyperantus	-	+
Trichoplusia_ni	-	+
Manduca_sexta	-	-
Ostrinia_furnacalis	-	+
Arctia_plantaginis	-	+
Bicyclus_anynana	-	-
Leptidea_sinapis	-	+
Hyposmocoma_kahamanoa	-	+
Galleria_mellonella	-	-
Bombyx_mori	-	-
Bombyx_mandarina	-	-
Chilo_suppressalis	+	+
Operophtera_brumata	-	+
Amyelois_transitella	-	+
Plutella_xylostella	+	+
Papilio_machaon	-	-
Papilio_bianor	-	+
Papilio_polytes	-	-
Papilio_xuthus	-	-
Papilio_dardanus_tibullus	-	-
Papilio_memnon	-	-
Papilio_glaucus	-	-
LPLG2				LPM2
Spodoptera_frugiperda	-	+		Spodoptera_frugiperda	-	-		YES	PLG only
Spodoptera_litura	-	+		Spodoptera_litura	-	-		YES	PLG only
Pararge_aegeria	+	+		Pararge aegeria	-	-		YES	PLG only
Maniola_hyperantus	-	-		Maniola hyperantus	-	-		NO	Neither
Chilo_suppressalis	+	+		Chilo_suppressalis	-	+		NO	Both
Papilio_machaon	+	+		Papilio_machaon	-	-		YES	PLG only
Hyposmocoma_kahamanoa	+	-		Hyposmocoma_kahamanoa	-	-		YES	PLG only
Zerene_cesonia	+	+		Zerene_cesonia	-	-		YES	PLG only
Galleria_mellonella	-	+		Galleria_mellonella	-	-		YES	PLG only
Manduca_sexta	-	+		Manduca_sexta	-	-		YES	PLG only
Heliothis_virescens	-	+		Heliothis_virescens	-	-		YES	PLG only
Helicoverpa_armigera	-	+		Helicoverpa_armigera	-	-		YES	PLG only
Danaus_plexippus_plexippus	-	+		Danaus_plexippus	-	-		YES	PLG only
Trichoplusia_ni	-	+		Trichoplusia_ni	-	-		YES	PLG only
Vanessa_tameamea	-	-		Vanessa_tameamea	-	-		NO	Neither
Bicyclus_anynana	-	-		Bicyclus_anynana	-	+		YES	MADF only
Bombyx_mandarina	-	+		Bombyx_mandarina	-	-		YES	PLG only
Arctia_plantaginis	-	+		Arctia_plantaginis	-	-		YES	PLG only
Bombyx_mori	-	-		Bombyx_mori	-	-		NO	Neither
BPLG1
Cryptotermes_secundus	-	-
Coptotermes_formosanus	-	-
Zootermopsis_nevadensis	-	-
Blattella_germanica	-	-
Periplaneta_americana	-	-
BPLG2
Cryptotermes_secundus	-	-
Coptotermes_formosanus	+	+
Zootermopsis_nevadensis	-	-
Reticulitermes_speratus	+	+
	73 total cases				42 total cases			Co-domestications	42
	40 cases possess NLS	0.5469			19 cases possess NLS	0.4523		Complementarity of NLS presence	33
	28 Bipaertite				12 bipartite
	4 monopartite				7 monopartite
	8 both
