# Supplementary material for: Recurrent co-domestication of PIF/Harbinger transposable element proteins in insects
Source: Mob DNA. 2022 Nov 30;13:28. doi: 10.1186/s13100-022-00282-2 (PMC9710019; doi:10.1186/s13100-022-00282-2)
Supplement: Supplementary file 12 — Additional file 12 Supplementary Table 6. Details of genomes and presence/absence of DPLG1–7 in insect genomes. [file 13100_2022_282_MOESM12_ESM.xlsx]

## Sheet: DPLG1
Supplementary table 6. Details of genomes and presence/absence of DPLG1-7 in insect genomes
Query	Database	Species|Chr	Location	Genome annotated (Y/N)	Gene name	Expect	Identities	Positives	Query beg.	Query end	Subj. beg.	Subj. end	Release	Accession
DPLG1-protein/protein sequence	NCBI	Drosophila melanogaster (taxid:7227)	2L	Yes	CG12253/PIF-like gene 1	0	378/378 (100%)	378/378 (100%)	1	378	1	378	BLASTP 2.10.0+	NP_652056.2
DPLG1-protein/protein sequence	NCBI	Drosophila annanassae (taxid:7217)	Unknown	Yes	putative nuclease HARBI1/DDE superfamily endonuclease	0	282/376(75%)	323/376(85%)	1	376	1	372	BLASTP 2.10.0+	XP_001963229.1
DPLG1-protein/protein sequence	NCBI	Drosophila pseudoobscura (taxid:7237)	4/map="unlocalized"	Yes	Dpse\GA11511-PA; PIF-like gene 1/DDE superfamily endonuclease; cl21562	0	259/379(68%)	307/379(81%)	1	378	16	388	Release 3.03/BLASTP 2.10.0+	XP_001357396.3
DPLG1-protein/protein sequence	NCBI	Drosophila virilis (taxid:7244)	Unknown	Yes	putative nuclease HARBI/DDE superfamily endonuclease; cl21562	3e-161	232/388(60%)	289/388(74%)	1	377	1	383	NCBI 103/BLASTP 2.10.0+	XP_002051131.1
DPLG1-protein/nucleotide sequence	NCBI	Zaprionus indianus (taxid:76712)		No		3e-116	154/241(64%) and 67/112(60%)	186/241(77%) and 85/112(75%)	107 and 1	339 and 107	36228 and 36632	35524 and 36297	Zaprionus indianus strain IND_ZI_P10 Scaffold8831, whole genome shotgun sequence	LWKS01008695.1
DPLG1-protein/protein sequence	NCBI	Scaptodrosophila lebanonensis (taxid:7225)	Unknown	Yes	putative nuclease HARBI1/LOC115621439	1e-142	208/344(60%)	257/344(74%)	38	378	3	345	NCBI 8.2/BLASTP 2.10.0+	XP_030370952.1
DPLG1-protein/nucleotide sequence	NCBI	Phortica variegata (taxid:462259)		No		8E-78 and 1e-25	137/246(56%) and 59/118(50%)	177/246(71%) and 75/118(63%)	97 and 1	341 and 107	5907 and 5542	6626 and 5886	Phortica variegata isolate BV_Pvariegata scaffold388, whole genome shotgun sequence	JXPM01000303.1
DPLG1-protein/protein sequence	NCBI	Ephydra gracialis		No		7e-78	149/373(40%)	223/373(59%)	1	339	22629	23738	Ephydra gracilis isolate BV_Egracilis scaffold2637, whole genome shotgun sequence	JXPQ01002349.1
DPLG1-protein/nucleotide sequence	NCBI	Glossina palidipes (taxid:7398)		No		9e-80	126/291(43%) and 52/109(48%)	173/291(59%) and 70/109(64%)	107 and 7	376 and 107	1479029 and 1478655	1479865 and 1478972	Glossina pallidipes unplaced genomic scaffold Scaffold39, whole genome shotgun sequence	KK499803.1
DPLG1-protein/protein sequence	NCBI	Lucilia cuprina (taxid:7375)	Unknown	Yes	protein ALP1-like/DDE superfamily endonuclease; cl21562/LOC111679160	2e-106	175/391(45%)	244/391(62%)	3	376	2	381	NCBI 8.0/BLASTP 2.10.0+	XP_023296440.1

## Sheet: DPLG2
Query	Database	Species|Chr	Location	Genome annotated (Y/N)	Gene name	Expect	Identities	Positives	Query beg.	Query end	Subj. beg.	Subj. end	Release	Accession
DPLG2-protein/protein sequence	NCBI	Drosophila melanogaster (taxid:7227)	chromosome="3L"	Yes	CG32187-PA; PIF-like gene 2/gene_synonym="CG5584; Dmel\CG32187; DPLG2"	0	409/409(100%)	409/409(100%)	1	409	1	409	FlyBase Release 6.26	NP_730303.1
DPLG2-protein/protein sequence	NCBI	Drosophila annanassae (taxid:7217)	chromosome="Unknown"	Yes	uncharacterized protein LOC6507863/gene="LOC6507863"	0	334/411(81%)	368/411(89%)	1	409	1	411	NCBI r.8.3	XP_001956486.1
DPLG2-protein/protein sequence	NCBI	Drosophila pseudoobscura (taxid:7237)	chromosome="XR"	Yes	GA16744 gene product from transcript GA16744-RA/gene_synonym="dpse_GLEANR_12156; GA16744	0	304/416(73%)	361/416(86%)	1	407	1	415	FlyBase Release 3.03	XP_001353948.1
DPLG2-protein/protein sequence	NCBI	Drosophila virilis (taxid:7244)	chromosome="Unknown"	Yes	uncharacterized protein LOC6622357 isoform X2/gene="LOC6622357"	0	295/424(70%)	340/424(80%)	1	409	32	452	NCBI r.8.3	XP_002048408.2
DPLG2-protein/nucleotide sequence	NCBI	Zaprionus indianus (taxid:76712)		No		0	289/437(66%)	344/437(78%)	1	409	171	1472	Zaprionus indianus strain IND_ZI_P10 Scaffold14119, whole genome shotgun sequence	LWKS01013981.1
DPLG2-protein/protein sequence	NCBI	Scaptodrosophila lebanonensis (taxid:7225)	chromosome="Unknown"	Yes	product=uncharacterized protein LOC115626887/gene="LOC115626887"	0	289/427(68%)	345/427(80%)	1	409	1	422	NCBI r.8.2/version 100	XP_030378257.1
DPLG2-protein/nucleotide sequence	NCBI	Phortica variegata (taxid:462259)		No		9e-114 and 4e-04	180/318(57%) and 47/162(29%)	238/318(74%) and 64/162(39%)	90 and 1	403 and 114	45111 and 45589	44173 and 45104	Phortica variegata isolate BV_Pvariegata scaffold14031, whole genome shotgun sequence	JXPM01009983.1
DPLG2-protein/nucleotide sequence	NCBI	Ephydra gracialis		No		4e-84	134/292(46%)	200/292(68%)	114	403	24991	24122	Ephydra gracilis isolate BV_Egracilis scaffold8738, whole genome shotgun sequence	JXPQ01007686.1
DPLG2-protein/nucleotide sequence	NCBI	Glossina palidipes (taxid:7398)		No		4E-97 and 0.003	148/299(49%) and 40/139(29%)	222/299(74%) and 60/139(43%)	109 and 1	403 and 410	1480895 and 1480426	1481785 and 1480842	Glossina pallidipes unplaced genomic scaffold Scaffold21, whole genome shotgun sequence	KK499785.1
DPLG2-protein/protein sequence	NCBI	Lucilia cuprina (taxid:7375)	chromosome="Unknown"	Yes	product="uncharacterized protein LOC111680341"/gene="LOC111680341"	2e-115	188/451(42%)	275/451(60%)	1	403	1	445	NCBI r.8.0/version 100	XP_023297745.1
DPLG2-protein/protein sequence	NCBI	Bactrocera dorsalis (taxid:27457)	chromosome="Unknown"	Yes	"DDE superfamily endonuclease; cl21562"/LOC105222877	9e-115	184/419(44%)	269/419(64%)	3	403	2	417	NCBI r.8.2/version 102	XP_011198710.1
DPLG2-protein/protein sequence	NCBI	Zeugodacus cucurbitae (taxid:28588)	chromosome="Unknown"	Yes	"protein ALP1-like"/"DDE superfamily endonuclease; cl21562"/"LOC105211980"	1e-112	183/427(43%)	264/427(61%)	3	403	2	421	NCBI r.8.2/version 101	XP_011182001.1
DPLG2-protein/protein sequence	NCBI	Ceratitis capitata (taxid:7213)	chromosome="Unknown"	Yes	DDE superfamily endonuclease; cl21562/gene="LOC101452268"	5e-116	189/430(44%)	272/430(63%)	3	402	2	429	NCBI r.8.0/version 103	XP_004536511.1
DPLG2-protein/nucleotide sequence	NCBI	Proctacanthus coquilletti (taxid:1717472)		No		9e-52	99/269(37%) and 37/122(30%)	162/269(60%) and 64/122(52%)	134 and 2	402 and 109	344665 and345165	343892 and 344800	NCBI Proctacanthus coquilletti flattened_line_248, whole genome shotgun sequence Proctacanthus coquilletti flattened_line_248, whole genome shotgun sequence	MNCL01000125.1

## Sheet: DPLG3
Query	Database	Species|Chr	Location	Genome annotated (Y/N)	Gene name	Expect	Identities	Positives	Query beg.	Query end	Subj. beg.	Subj. end	Release	Accession
DPLG3-protein/protein sequence	NCBI	Drosophila melanogaster (taxid:7227)	chromosome="3L"	Yes	"DDE superfamily endonuclease; cl21562"/gene_synonym="BcDNA:GH03217; BEST:GH03217; Dmel\CG32095;DPLG3"	0	429/429(100%)	429/429(100%)	1	429	1	429	FlyBase Release 6.26	NP_729755.1
DPLG3-protein/protein sequence	NCBI	Drosophila annanassae (taxid:7217)	chromosome="Unknown"	Yes	"DDE superfamily endonuclease; cl21562"/gene="LOC6502826"	0	301/442(68%)	351/442(79%)	1	429	37	475	NCBI Release 101/v. 8.3	XP_001956596.2
DPLG3-protein/protein sequence	NCBI	Drosophila pseudoobscura (taxid:7237)	chromosome="XR"	Yes	"DDE superfamily endonuclease; cl21562"/gene_synonym="DPLG3; dpse_GLEANR_7890; GA16674"	0	276/434(64%)	338/434(77%)	1	429	39	459	FlyBase Release 3.03	XP_001352780.2
DPLG3-protein/protein sequence	NCBI	Drosophila virilis (taxid:7244)	chromosome="Unknown"	Yes	"DDE superfamily endonuclease; cl21562"/gene="LOC6624592"	3e-179	269/438(61%)	336/438(76%)	1	429	38	472	NCBI Release 103/v. 8.3	XP_002047641.1
DPLG3-protein/nucleotide sequence	NCBI	Zaprionus indianus (taxid:76712)		No		2e-69	155/296(52%) and 55/71(77%)	203/296(68%) AND 58/71(81%)	1 and 361	260 and 429	672 and 1754	1553 and 1960	Zaprionus indianus strain IND_ZI_P10 Scaffold4120, whole genome shotgun sequence	LWKS01003984.1
DPLG3-protein/protein sequence	NCBI	Scaptodrosophila lebanonensis (taxid:7225)	chromosome="Unknown"	Yes	uncharacterized protein LOC115632079/gene="LOC115632079"	3e-139	223/427(52%)	286/427(66%)	1	427	21	425	NCBI Release 100/v. 8.2	XP_030384900.
DPLG3-protein/nucleotide sequence	NCBI	Phortica variegata (taxid:462259)		No		3e-75	143/337(42%)	207/337(61%)	97	429	2458	1469	Phortica variegata isolate BV_Pvariegata scaffold26076, whole genome shotgun sequence	JXPM01015768.1
DPLG3-protein/nucleotide sequence	NCBI	Ephydra gracialis		No		1e-31	91/324(28%)	144/324(44%)	105	395	1289	321	Ephydra gracilis isolate BV_Egracilis scaffold30634, whole genome shotgun sequence	JXPQ01025679.1
DPLG3-protein/nucleotide sequence	NCBI	Glossina palidipes (taxid:7398)		No		2e-37 and 0.52	110/355(31%) and 15/34(44%)	168/355(47%) and 22/34(64%)	94 and 343	428 and 376	806683 and 354065	805643 and 354166	Glossina pallidipes unplaced genomic scaffold Scaffold4, whole genome shotgun sequence	KK499768.1
DPLG3-protein/protein sequence	NCBI	Glossina (taxid:7393)	No significant similarity found
DPLG3-protein/protein sequence	NCBI	Lucilia cuprina (taxid:7375)	chromosome="Unknown"	Yes	DDE superfamily endonuclease; cl21562/gene="LOC111684014"	2e-36	91/342(27%)	175/342(51%)	94	429	196	521	NCBI Release 100/v. 8.0	XP_023301901.1
DPLG3-protein/protein sequence	NCBI	Bactrocera dorsalis (taxid:27457)	chromosome="Unknown"	Yes	protein ALP1-like isoform X1/gene="LOC105223715"	5e-09	73/334(22%)	134/334(40%)	91	401	94	416	NCBI Release 102/v. 8.2	XP_011199805.3
DPLG3-protein/protein sequence	NCBI	Zeugodacus cucurbitae (taxid:28588)	chromosome="Unknown"	Yes	DDE superfamily endonuclease; cl21562/gene="LOC105211980"	2e-06	60/281(21%)	115/281(40%)	107	383	114	379	NCBI Release 101/v. 8.2	XP_011182001.1
DPLG3-protein/protein sequence	NCBI	Ceratitis capitata (taxid:7213)	chromosome="Unknown"	Yes	DDE superfamily endonuclease; cl21562/gene="LOC101456606"	1e-59	143/479(30%)	245/479(51%)	13	475	43	493	NCBI Release 103/v. 8.0	XP_020716499.1
DPLG3-protein/nucleotide sequence	NCBI	Proctacanthus coquilletti (taxid:1717472)		NOT A GOOD HIT		5e-04	71/317(22%)	110/317(34%)	104	375	23297	22428	Proctacanthus coquilletti flattened_line_276, whole genome shotgun sequence	MNCL01000139.1

## Sheet: DPLG4
Query	Database	Species|Chr	Location	Genome annotated (Y/N)	Gene name	Expect	Identities	Positives	Query beg.	Query end	Subj. beg.	Subj. end	Release	Accession
DPLG4-protein/protein sequence	NCBI	Drosophila melanogaster (taxid:7227)	chromosome="3L"	Yes	DDE superfamily endonuclease; cl21562/gene_synonym="anon-EST:fe1A11; Dmel\CG7492; DPLG4"/"GeneID:38859"	0	573/573(100%)	573/573(100%)	1	573	1	573	FlyBase/Release 6.26	NP_648146.1
DPLG4-protein/protein sequence	NCBI	Drosophila annanassae (taxid:7217)	chromosome="Unknown"	Yes	uncharacterized protein LOC6506411/"GeneID:6506411"	0	478/588(81%)	500/588(85%)	1	573	1	556	NCBI Release 101/v.8.3	XP_032309934.1
DPLG1-protein/protein sequence	NCBI	Drosophila pseudoobscura (taxid:7237)	chromosome="XR"/map="unlocalized"	Yes	Dpse\GA20390-PA; PIF-like gene 4/"GeneID:4812875"	0	440/584(75%)	473/584(80%)	1	573	1	560	FlyBase Release 3.03/BLASTP 2.10.0+	XP_001353258.2
DPLG4-protein/protein sequence	NCBI	Drosophila virilis (taxid:7244)	chromosome="Unknown"	Yes	DDE superfamily endonuclease; cl21562/gene="LOC6622776"	0	417/565(74%)	452/565(80%)	1	557	1	521	NCBI Release 103/v.8.3	XP_002048193.2
DPLG4-protein/nucleotide sequence	NCBI	Zaprionus indianus (taxid:76712)				6e-150	249/324(77%) and 110/113(97%)	277/324(85%) and 112/113(99%)	212 and 100	530 and 212	3098 and 2543	4018 and 2881	Zaprionus indianus strain IND_ZI_P10 Scaffold30114, whole genome shotgun sequence	LWKS01029962.1
DPLG4-protein/protein sequence	NCBI	Scaptodrosophila lebanonensis (taxid:7225)	chromosome="Unknown"	Yes	uncharacterized protein LOC115628264/GeneID:115628264	0	408/542(75%)	436/542(80%)	1	537	1	505	NCBI Release 100/v.8.2	XP_030380143.1
DPLG4-protein/nucleotide sequence	NCBI	Phortica variegata (taxid:462259)		No		5e-85 and 5e-54 and 4.6	168/341(49%) and 102/125(82%) and 13/15(87%)	226/341(66%) and 108/125(86%) and 15/15(100%)	207 and 100 and 1	529 and 222 and 15	18333 and 17897 and 17624	19343 and 18259 and 17668	Phortica variegata isolate BV_Pvariegata scaffold27780, whole genome shotgun sequence	XPM01016441.1
DPLG4-protein/protein sequence	NCBI	Ephydra gracialis	No significant similarity found
DPLG4-protein/nucleotide sequence	NCBI	Glossina palidipes (taxid:7398)		No		6e-90	125/329(38%) and 75/108(69%)	191/329(58%) and 85/108(78%)	208 and 104	528 and 211	250934 and 250548	251839 and 250871	Glossina pallidipes unplaced genomic scaffold Scaffold0, whole genome shotgun sequence	KK499764.1
DPLG4-protein/protein sequence	NCBI	Lucilia cuprina (taxid:7375)	chromosome="Unknown"	Yes	uncharacterized protein LOC111676598/"GeneID:111676598"	7e-109	173/431(40%)	258/431(59%)	115	528	6	427	NCBI Release 100/v.8.0	XP_023293320.1
DPLG4-protein/protein sequence	NCBI	Bactrocera dorsalis (taxid:27457)	chromosome="Unknown"	Yes	"DDE superfamily endonuclease; cl21562"/"GeneID:105231287"	2e-144	242/532(45%)	322/532(60%)	1	529	1	484	NCBI Release 102/v.8.2	XP_011210796.1
DPLG4-protein/protein sequence	NCBI	Zeugodacus cucurbitae (taxid:28588)	chromosome="Unknown"	Yes	uncharacterized protein LOC105212918/"GeneID:105212918"	7e-142	238/534(45%	322/534(60%)	1	529	1	483	NCBI cRelease 101/v.8.2	XP_028896580.1
DPLG4-protein/protein sequence	NCBI	Ceratitis capitata (taxid:7213)	chromosome="Unknown"	Yes	DDE superfamily endonuclease; cl21562/"GeneID:101456711"	1e-142	233/533(44%)	310/533(58%)	1	529	1	485	NCBI cRelease 103/v.8.0	XP_004530823.1
DPLG4-protein/nucleotide sequence	NCBI	Proctacanthus coquilletti (taxid:1717472)				6e-33	81/255(32%) and 55/97(57%)	133/255(52%) and 75/97(77%)	203 and 120	450 and 216	745412 and 745705	744672 and 745424	Proctacanthus coquilletti flattened_line_130, whole genome shotgun sequence	MNCL01000066.1

## Sheet: DPLG5
Query	Database	Species|Chr	Location	Genome annotated (Y/N)	Gene name	Expect	Identities	Positives	Query beg.	Query end	Subj. beg.	Subj. end	Release	Accession
DPLG5-protein/protein sequence	NCBI	Drosophila melanogaster (taxid:7227)	chromosome="3L"	Yes	DDE superfamily endonuclease; cl21562/Dmel\CG7492; DPLG4/GeneID:38859	1e-09	54/270(20%)	111/270(41%)	89	343	195	454	FlyBase Release 6.26	NP_648146.1
DPLG5-protein/protein sequence	NCBI	Drosophila annanassae (taxid:7217)	chromosome="Unknown"	Yes	DDE superfamily endonuclease; cl21562/GeneID:6505404	3e-157	217/413(53%))	293/413(70%)	1	407	1	407	NCBI Release 101 v.8.3	XP_001964880.1
DPLG5-protein/protein sequence	NCBI	Drosophila pseudoobscura (taxid:7237)	chromosome="4"	Yes	DDE superfamily endonuclease; cl21562/DPLG5; dpse_GLEANR_16762; GA25311/GeneID:6903363	0	412/412(100%)	412/412(100%)	1	412	1	412	FlyBase Release 3.03	XP_002132244.1

## Sheet: DPLG6
Query	Database	Species|Chr	Location	Genome annotated (Y/N)	Gene name	Expect	Identities	Positives	Query beg.	Query end	Subj. beg.	Subj. end	Release	Accession
DPLG6-protein/protein sequence	NCBI	Drosophila melanogaster (taxid:7227)	chromosome="3L"	Yes	PIF-like gene 3/Dmel\CG32095;DPLG3	0.003	64/246(26%)	106/246(43%)	132	365	150	376	FlyBase Release 6.26	NP_729755.1
DPLG6-protein/protein sequence	NCBI	Drosophila annanassae (taxid:7217)	chromosome="Unknown"	Yes	putative nuclease HARBI1/GeneID:6505404	2e-19	102/383(27%)	158/383(41%)	85	427	39	401	NCBI Release 101/v8.3	XP_001964880.1
DPLG6-protein/protein sequence	NCBI	Drosophila pseudoobscura (taxid:7237)	chromosome="4"	Yes	GA25311 gene product from transcript GA25311-RA/gene_synonym="DPLG5/GeneID:6903363	5e-17	75/327(23%)	144/327(44%)	91	393	55	360	FlyBase Release 3.03	XP_002132244.1
DPLG6-protein/protein sequence	NCBI	Drosophila virilis (taxid:7244)	chromosome="Unknown"	Yes	ncharacterized protein LOC6628665/GeneID:6628665	0	439/439(100%)	439/439(100%)	1	439	1	439	NCBI Release 103/v.8.3	XP_002051821.1
DPLG6-protein/nucleotide sequence	NCBI	Zaprionus indianus (taxid:76712)		No		7e-104	195/439(44%)	258/439(58%)	1	417	17842	16547	Zaprionus indianus strain IND_ZI_P10 Scaffold16373, whole genome shotgun sequence	LWKS01016234.1
DPLG6-protein/protein sequence	NCBI	Scaptodrosophila lebanonensis (taxid:7225)	chromosome="Unknown"	Yes	uncharacterized protein LOC115630780/GeneID:115630780	1e-159	249/451(55%)	309/451(68%)	1	437	1	441	NCBI Release 100/v.8.2	XP_030383296.1

## Sheet: DPLG7
Query	Database	Species|Chr	Location	Genome annotated (Y/N)	Gene name	Expect	Identities	Positives	Query beg.	Query end	Subj. beg.	Subj. end	Release	Accession
DPLG7-protein/protein sequence	NCBI	Drosophila melanogaster (taxid:7227)	No significant similarity found
DPLG7-protein/protein sequence	NCBI	Drosophila annanassae (taxid:7217)	No significant similarity found
DPLG7-protein/protein sequence	NCBI	Drosophila pseudoobscura (taxid:7237)	chromosome="4"	Yes	Dpse\GA25327-PA; PIF-like gene 7A/DPLG7A; dpse_GLEANR_16800; GA25327GeneID:6903329	0	388/388(100%)	388/388(100%)	1	388	1	388	FlyBase Release 3.03	XP_002132210.1
DPLG7-protein/protein sequence	NCBI	Drosophila virilis (taxid:7244)	chromosome="Unknown"	Yes	protein ALP1-like isoform X1/DDE superfamily endonuclease; cl21562/GeneID:6628662	8e-156	228/393(58%)	286/393(72%)	1	388	1	378	NCBI Release 103 v.103	XP_002051818.2
DPLG7-protein/nucleotide sequence	NCBI	Zaprionus indianus (taxid:76712)		No		3E-115 and 0.002	190/324(59%) and 36/87(41%)	233/324(71%) and 46/87(52%)	87 and 1	388 and 82	12145 and 12432	11192 and 12211	Zaprionus indianus strain IND_ZI_P10 Scaffold16373, whole genome shotgun sequence	LWKS01016234.1
DPLG7-protein/protein sequence	NCBI	Scaptodrosophila lebanonensis (taxid:7225)	chromosome="Unknown"	Yes	protein ANTAGONIST OF LIKE HETEROCHROMATIN/PROTEIN 1-like isoform X1/GeneID:115626429	2e-139	211/401(53%)	285/401(71%)	1	387	1	386	NCBI Annotation Release 100 v.8.2	XP_030377662.1
